# Supplementary material for: The association between remnant cholesterol and the risk of osteoporotic vertebral fracture in older adults
Source: PLoS One. 2025 Jul 29;20(7):e0327171. doi: 10.1371/journal.pone.0327171 (PMC12306751; doi:10.1371/journal.pone.0327171)
Supplement: S1 File — (XLSX) [file pone.0327171.s001.xlsx]

## Sheet: raw data
gender	VAR00001	age	fracture	bonect	time	albumin	totalprotein	tianmendong	guanxian	niaosu	alp	jigan	bingansuan	xuetang	tc	ldl	hdl	tg	remanttc	dm	rc2	bmi	rcratio	rcratio7
1	1	53	0	132.1	61	40.6	68.49	23	18	7.06	92	84	24	4.95	3.32	2.31	1.08	0.56	-0.07	0	1	26.7087	-0.0210843	0
1	1	59	0	114.9	61	42	65.18	26	11	7	71	68	29	5.82	4.25	2.46	1.53	2.18	0.26	0	1	25.8166	.0611764705882353	0
0	2	78	0	74.9	71	38.9	73.94	22	25	7.54	115	74.9	13	4.88	3.63	2.36	1.51	1.24	-0.24	0	1	26.4138	-0.0661157	0
0	2	59	0	135.4	63	39.4	66.76	22	25	5	58	61	24	6.01	5.38	3.28	1.85	1.54	0.25	0	1	24.6788	.0464684014869889	0
0	2	62	0	104.8	59	41.2	68.78	20	10	9.07	102	60	22	5.61	5.98	3.77	1.85	4.16	0.36	0	2	27.4434	.0602006688963211	0
1	1	65	0	100	50	39.8	63.71	21	11	5.19	65	83.7	25	5.26	3.87	2.62	1.44	0.87	-0.19	0	1	26.6139	-0.0490956	0
1	1	76	0	135.1	49	39.6	63.65	21	24	6.37	56	78	28	10.96	4.85	3.27	1.41	1.97	0.17	1	1	27.1529	.0350515463917525	0
1	1	77	0	114.5	58	42.2	69.44	20	36	7.24	80	74	21	5.92	3.25	2.2	1.2	0.81	-0.15	0	1	26.3985	-0.0461538	0
0	2	74	0	127.1	61	44.3	66.81	22	7	7.24	74	105.3	20	4.87	3.04	1.53	1.42	0.75	.0900000000000001	0	1	25.7894	.0296052631578948	0
0	2	68	0	108.5	49	45.8	70.21	30	42	4.55	120	70.4	25	5.19	5.34	2.95	1.25	3.24	1.14	0	2	25.7796	.213483146067416	1
1	1	76	0	139.8	48	38.9	62.63	24	27	10.46	43	104.1	19	5.01	4.93	3.52	1.43	1.13	-0.02	0	1	27.9145	-0.0040568	0
1	1	65	0	158.1	61	40.3	61.07	33	40	9.64	65	85.9	63	5.95	4.63	2.5	1.03	1.98	1.1	0	2	25.4113	.237580993520518	1
1	1	54	0	68	60	39.8	65.01	15	14	6.88	85	90.1	15	4.15	4.51	2.7	0.98	2.33	0.83	0	2	26.9409	.184035476718403	1
1	1	65	0	147.7	51	35.4	68.27	23	59	8.06	47	92	27	5.67	4.53	3.43	1.44	0.99	-0.34	0	1	28.0685	-0.0750552	0
1	1	59	0	161.5	50	44.9	67.91	22	22	4.72	53	99	16	7.08	4.88	3.08	1.93	1	-0.13	0	1	26.2106	-0.0266393	0
1	1	52	0	156.7	51	43.5	71.81	21	23	8.03	99	96	28	5.45	5.03	2.74	1.79	0.78	0.5	0	2	24.3018	.099403578528827	1
1	1	61	0	153.3	48	44.3	63.11	24	20	5.61	56	84	15	4.62	4.67	2.4	2.05	0.63	0.22	0	1	23.4855	.0471092077087795	0
1	1	60	0	87.9	73	42.1	71.63	34	18	7.55	88	83.1	73	5.73	4.16	2.72	1.22	1.4	0.22	0	1	26.7108	.0528846153846154	0
1	1	68	0	176.6	49	37.4	59.33	24	14	5.48	91	71	13	4.92	3.36	1.46	1.8	1.25	.0999999999999999	0	1	23.9117	.0297619047619047	0
1	1	86	0	102.6	60	37.4	64.61	31	18	5.72	85	93	32	6.11	2.83	1.4	1.48	0.9	-0.05	0	1	25.5931	-0.0176678	0
1	1	78	0	119.6	60	38.4	67.44	22	23	4.86	96	83.3	21	6.16	4	1.99	1.12	3.94	0.89	0	2	27.2847	0.2225	1
0	2	56	0	153.7	73	39.7	64.9	22	26	4.89	109	61.9	40	7.62	3.83	2.37	1.06	1.36	0.4	1	2	25.5449	.10443864229765	1
0	2	50	0	135.1	63	42.5	68.99	22	25	3.31	55	69	16	4.61	5.55	2.87	1.9	1.31	0.78	0	2	22.8843	.140540540540541	1
1	1	54	0	160.3	49	37	68.71	36	36	6.74	26	105	34	5.4	4.22	4.08	1.3	2.59	-1.16	0	1	33.2824	-0.274882	0
0	2	60	0	90.2	73	41.4	73.41	40	106	9.15	64	78	114	5.99	5.2	3.07	0.97	7.21	1.16	0	2	30.9824	.223076923076923	1
1	1	75	0	154.7	49	41.1	63.14	39	18	11.74	89	85.2	34	6.08	4.19	2.37	1.17	1.19	0.65	0	2	25.2923	.155131264916468	1
1	1	63	0	176.6	53	36.3	65.86	12	13	4.74	53	76	11	4.66	3.03	1.96	1.08	0.71	-0.01	0	1	26.1352	-0.00330033	0
1	1	50	0	158.7	61	42.4	60.35	28	83	6.17	85	73.1	57	4.73	3.91	2.08	0.95	2.42	0.88	0	2	25.8651	.225063938618926	1
1	1	63	0	101	61	38.7	62.92	19	12	5.34	67	88.5	24	5.78	4.89	2.94	1.45	1	0.5	0	2	25.305	.102249488752556	1
0	2	69	0	98.4	59	37.6	63.35	23	36	4.48	73	49	23	5.2	4.1	2.9	1.42	2.19	-0.22	0	1	27.0138	-0.0536585	0
0	2	83	0	137.8	62	40.4	68.81	23	13	6.45	68	78	20	4.91	5.02	2.72	1.6	3.12	.699999999999999	0	2	26.0096	.139442231075697	1
0	2	50	0	243.6	73	50.5	70.05	45	85	7.73	108	55.6	82	7.96	5.66	3.92	1.52	0.83	0.22	1	1	25.1816	.0388692579505301	0
1	1	53	0	190.1	50	39.2	70.85	21	27	6.2	52	79	45	6.97	5.14	3.73	1.14	1.76	0.27	0	1	27.775	.0525291828793774	0
1	1	64	0	188.7	61	35.9	62.1	19	23	6.27	67	86	21	6.23	4.42	2.99	1.46	0.71	-0.03	0	1	26.3347	-0.00678733	0
0	2	53	0	180.1	53	44.9	65.63	19	32	7.62	63	62	17	5.27	6.74	4	1.44	1.2	1.3	0	2	23.2002	.192878338278932	1
0	2	70	0	152	49	40.9	61.61	28	14	5.41	64	71.5	25	5.3	5.73	2.88	2.28	0.94	.570000000000001	0	2	22.1481	.099476439790576	1
1	1	67	0	170.7	73	40.3	62.79	19	15	5.41	70	96	15	4.62	5.35	2.71	1.85	1.36	0.79	0	2	23.9478	.147663551401869	1
1	1	68	0	142.4	50	38.6	64	22	13	5.63	69	109	20	4.89	3.5	2.13	1.08	0.64	0.29	0	1	26.6442	.0828571428571429	1
1	1	70	0	88.2	61	38.5	63.29	21	49	5.33	74	98	30	5.34	4.38	3.39	1.58	0.97	-0.59	0	1	28.5391	-0.134703	0
1	1	64	0	144.8	41	37.5	67.96	19	14	6.37	57	85.9	14	4.53	4.02	2.02	1.06	1.93	0.94	0	2	25.3426	.233830845771144	1
1	1	65	0	132.5	60	40.8	63.51	17	15	9.84	74	111.2	22	5.59	4.3	2.53	1.04	2.36	0.73	0	2	27.7518	.169767441860465	1
1	1	82	0	167	53	36.6	68.4	36	29	9	69	114	26	5.72	3.15	1.49	1	1.87	0.66	0	2	26.854	.20952380952381	1
1	1	52	0	179.3	61	40.7	64.52	26	28	6.86	81	90.2	35	4.22	3.6	2.55	1.01	1.87	.0400000000000003	0	1	28.3818	.0111111111111112	0
0	2	69	0	58	50	34.9	63.65	21	15	5.94	64	57	13	4.85	4.28	2.03	1.82	0.89	0.43	0	2	22.5028	.100467289719626	1
0	2	59	0	103.8	61	38.5	78.13	17	27	4.95	71	56	13	5.6	5.15	5.02	1.87	1.84	-1.74	0	1	31.3797	-0.337864	0
1	1	80	0	160.2	49	36.9	62.53	21	11	5.3	87	94.6	9	4.71	3.31	1.61	1.4	0.71	0.3	0	1	24.8946	.0906344410876133	1
1	1	53	0	134.9	61	39.5	71.63	20	29	6.81	107	82.5	37	4.52	5.71	3.55	1.14	2.28	1.02	0	2	26.3099	.178633975481611	1
1	1	68	0	153.8	61	36.6	63.75	24	18	7.9	88	84	28	4.76	5.5	2.98	2.38	0.98	0.14	0	1	23.6216	.0254545454545455	0
0	2	56	0	163.7	62	38.8	66.37	20	22	7.14	66	60	31	4.58	5.92	3.52	1.77	1.79	0.63	0	2	24.2818	.106418918918919	1
1	1	60	0	138.8	47	40.3	71.9	21	23	5.05	63	85	24	4.9	3.92	2.45	1.09	1.31	0.38	0	2	26.4046	.096938775510204	1
1	1	74	0	130.1	73	40.8	58.85	26	26	5.81	91	90.8	33	6.75	2.96	1.3	1.24	0.86	0.42	0	2	24.778	.141891891891892	1
0	2	71	0	63.5	61	43.3	70.1	31	39	5.95	123	57	50	6.68	5.54	3.47	1.99	1.53	.0799999999999998	0	1	24.7406	.0144404332129964	0
1	1	80	0	202	41	36.4	77.14	40	32	6.21	76	97	20	4.95	4.24	1.96	1.88	0.86	0.4	0	2	23.8585	.0943396226415095	1
1	1	68	0	129.7	61	40.5	69.46	24	26	7.6	89	89	28	4.86	5.27	3.25	1.54	2.34	0.48	0	2	26.7657	.0910815939278937	1
1	1	52	0	152.6	61	38.3	64.77	18	16	4.47	54	71	23	4.74	3.17	1.85	1.05	2.98	0.27	0	1	27.5551	.085173501577287	1
0	2	56	0	162.7	73	41.4	71.97	22	15	6.31	50	51	30	5.22	4.29	2.59	1.49	1.05	0.21	0	1	24.3342	.048951048951049	0
0	2	58	0	133.3	61	42.7	64.56	18	14	8.43	82	56.9	15	5.59	5.35	3.47	1.69	1.09	0.19	0	1	24.7865	.0355140186915887	0
0	2	59	0	145.3	53	39.2	68.87	22	10	4.45	80	58.6	20	4.78	4.02	2.01	1.84	0.39	0.17	0	1	22.6693	.0422885572139303	0
1	1	71	0	147.6	73	44.6	72.89	44	70	5.7	84	72	55	6.49	3.7	1.97	1.06	7.7	0.67	0	2	31.4982	.181081081081081	1
1	1	50	0	174.7	62	40.1	64.86	18	82	4.55	113	92.2	21	4.92	4.3	3.28	1.3	1.78	-0.28	0	1	28.9976	-0.0651163	0
0	2	53	0	130.3	51	36.9	59.89	19	13	7.65	90	54	17	4.35	5.99	2.93	2.44	0.54	0.62	0	2	20.5443	.103505843071786	1
0	2	60	0	108.1	62	40.6	61.8	17	30	5.44	101	50.2	16	5.29	7.2	4.86	1.49	0.98	0.85	0	2	24.2429	.118055555555556	1
1	1	54	0	149.4	63	39	63.57	19	42	4.97	64	77	25	4.74	4.64	2.93	1.18	1.73	0.53	0	2	26.2604	.114224137931034	1
1	1	67	0	129.4	48	38.8	62.38	15	7	4.68	81	86.4	24	4.69	3.23	1.97	0.94	0.93	0.32	0	1	26.2595	.0990712074303406	1
0	2	73	0	148.7	37	39.3	66.27	17	13	4.93	82	67	12	5.87	3.52	1.92	1.4	1.79	0.2	0	1	25.471	.0568181818181819	0
1	1	73	0	140.6	69	41.5	67.17	22	46	5.97	92	77	11	5.07	5.17	3.58	1.94	1.31	-0.35	0	1	26.6367	-0.0676983	0
1	1	60	0	154.7	61	39.3	69.8	45	41	7.55	75	109.1	114	4.36	5.71	4.65	1.3	1.44	-0.24	0	1	30.2179	-0.0420315	0
1	1	57	0	89.1	57	44.1	74.78	31	24	9.49	57	85	67	8.59	5.19	3.16	1.6	1.22	0.43	1	2	25.354	.0828516377649326	1
1	1	50	0	148.2	37	40.5	62.23	23	30	9.39	104	81	50	5.76	4.39	2.8	0.93	1.77	0.66	0	2	26.6759	.150341685649203	1
1	1	85	0	50	47	35.7	63.85	24	16	4.45	100	79	12	4.7	4.09	2.76	1.64	1.16	-0.31	0	1	26.6294	-0.0757946	0
1	1	59	0	189.3	73	44	64.59	39	12	8.54	69	35.9	36	4.45	3.97	2.28	1.59	0.52	0.1	0	1	23.0009	.0251889168765744	0
0	2	61	0	98.6	61	42	69.14	23	10	5.87	75	77	17	4.86	6.09	3.85	1.93	0.53	0.31	0	1	24.2947	.0509031198686371	0
1	1	53	0	128.4	60	38	65.98	26	15	4.99	119	100	34	5.25	4.82	3.61	1.31	1.17	-0.1	0	1	28.4025	-0.0207469	0
0	2	50	0	181.8	75	43.3	73.59	20	16	4.64	78	42.4	21	4.41	5.34	3.42	1.95	2.19	-0.03	0	1	25.2348	-0.00561798	0
1	1	70	0	151.5	62	43.8	67.21	23	49	4.84	75	101	34	6.03	3.72	1.66	0.96	3.89	1.1	0	2	27.5217	.295698924731183	1
0	2	56	0	177	61	40.9	76.97	21	33	5.57	78	69.5	30	5.6	3.64	1.87	1.52	1.15	0.25	0	1	24.4086	.0686813186813187	0
1	1	57	0	171	41	41.2	64.62	24	19	6.75	64	84.5	14	5.52	4.42	2.33	1.61	1.24	0.48	0	2	24.5664	.108597285067873	1
0	2	57	0	115.5	40	43.1	68.68	29	12	6.13	118	59	19	4.73	4.53	2.3	2.1	0.72	0.13	0	1	22.6601	.0286975717439294	0
0	2	69	0	119.7	47	44.7	67.29	22	32	4.99	90	51	21	8.36	5.59	3.28	2.05	1	0.26	1	1	23.1765	.0465116279069768	0
1	1	77	0	64.3	53	36	62.48	29	15	5.18	51	76	23	4.25	5.59	3.62	1.26	1.77	0.71	0	2	26.0929	.12701252236136	1
1	1	50	0	177.9	47	41.9	69.14	22	26	7.37	75	95.4	40	4.29	5.35	3.86	1.03	2.27	0.46	0	2	28.8136	.0859813084112149	1
1	1	53	0	168.2	61	46.4	69.91	18	20	4.17	80	72	13	5.62	5.37	3.07	1.73	1.23	0.57	0	2	24.0813	.106145251396648	1
1	1	52	0	184.2	65	38.9	67.2	21	31	3.49	79	73	21	4.8	4.59	3.05	1.42	0.81	0.12	0	1	25.6965	.0261437908496732	0
1	1	62	0	137.3	73	46.3	68.58	30	22	5.47	100	128.2	27	5.08	5.91	3.86	1.48	1.59	0.57	0	2	27.8576	.0964467005076143	1
0	2	76	0	79.6	50	44	66.3	40	67	6.37	99	57	56	7.95	6.67	4.31	1.66	2.15	0.7	1	2	25.2478	.104947526236882	1
0	2	55	0	150.3	74	41.9	67.31	28	14	6.09	97	60.1	23	4.94	6.56	4.42	1.71	2.49	0.43	0	2	26.39	.0655487804878048	0
0	2	50	0	153.7	50	53.7	76.85	16	18	5.82	66	53.1	22	5.68	6	3.3	2.01	2	0.69	0	2	23.2702	0.115	1
1	1	57	0	169.2	63	46.3	66.07	25	21	7.32	71	72	33	5.14	5.04	2.79	1.84	0.94	0.41	0	2	23.7009	.0813492063492063	1
1	1	60	0	145.2	37	37.3	57.91	23	11	9.73	128	66	31	4.75	3.71	2.38	0.88	0.94	0.45	0	2	25.6185	.121293800539084	1
1	1	62	0	133.9	50	43.8	68.54	44	53	7.2	69	85	75	5.34	3.81	2.36	0.99	1.58	0.46	0	2	26.6706	.120734908136483	1
1	1	68	0	126.8	51	42.7	64.25	20	26	4.56	76	80	35	5.02	4.79	3.17	1.28	2.65	0.34	0	2	27.7535	.0709812108559499	1
1	1	57	0	143.1	39	45.2	70.92	27	53	4.68	57	60	28	4.71	3.66	2.59	1.35	1.07	-0.28	0	1	26.3791	-0.0765027	0
0	2	59	0	126.2	61	44.4	65.96	20	6	5.02	70	59	14	4.06	4.9	2.15	2.65	0.46	.100000000000001	0	1	20.8876	.0204081632653062	0
1	1	54	0	154.9	61	42.4	69.06	21	37	6.83	109	64	36	4.77	4.35	2.58	1	3.54	0.77	0	2	27.2233	.177011494252873	1
0	2	63	0	130.3	74	41.3	70.18	20	11	5.89	76	56	15	5.57	3.97	2.46	1.7	1.11	-0.19	0	1	24.9954	-0.0478589	0
1	1	68	0	117.1	50	40.9	65.77	26	18	7.82	132	85	17	5.39	5.58	3.29	1.66	0.49	0.63	0	2	23.9991	.112903225806452	1
1	1	54	0	144.4	63	45.8	73.05	24	37	5.53	80	85	32	4.69	6.41	3.92	1.69	1.91	0.8	0	2	25.4195	.124804992199688	1
1	1	61	0	140	53	36.7	63.06	20	28	4.84	97	78	11	4.41	3.75	2.52	1.38	0.77	-0.15	0	1	26.2709	-0.04	0
0	2	63	0	159.5	73	39.9	68.4	26	24	5.93	93	81.8	32	5.01	6.67	4.47	1.26	2.41	0.94	0	2	27.0091	.140929535232384	1
1	1	50	0	126	47	35.9	63.77	28	11	7.11	80	75	16	4.59	4.62	3.5	1.31	1.62	-0.19	0	1	28.0774	-0.0411255	0
0	2	56	0	151.1	62	42	67.36	20	17	3.23	76	67	22	7.74	3.7	1.87	1.35	1.08	0.48	1	2	24.0806	.12972972972973	1
1	1	54	0	136.8	37	42.2	60.5	21	22	6.47	78	79.4	27	4.79	3.73	1.87	1.22	1.07	0.64	0	2	24.4613	.171581769436997	1
1	1	70	0	78	60	37.3	64.25	15	11	3.52	50	87	13	4.56	4.92	2.9	1.14	1.55	0.88	0	2	25.6028	.178861788617886	1
1	1	78	0	159.6	50	43.8	62.36	24	9	7.3	129	87	17	5.74	5.03	2.95	1.35	1.07	0.73	0	2	24.9813	.145129224652087	1
0	2	59	0	123.5	62	40.7	66.4	20	25	6.3	72	60	29	6.69	4.29	2.72	1.13	1.56	0.44	0	2	25.6523	.102564102564103	1
1	1	55	0	181.9	60	38.6	69.84	17	25	7.96	104	100.6	19	4.38	4.81	2.81	1.72	0.65	0.28	0	1	25.1688	.0582120582120581	0
1	1	50	0	177.1	62	40.6	67.81	16	10	7.38	81	82	20	4.39	4.85	2.5	1.81	1.12	0.54	0	2	23.7813	.111340206185567	1
1	1	62	0	101.6	73	48.7	79.25	20	24	7.22	72	79	19	4.7	4.41	3.06	1.47	1.49	-0.12	0	1	27.1466	-0.0272109	0
1	1	66	0	173.9	42	36.5	62.99	20	13	5.59	70	89.2	10	5.31	3.84	2.61	0.97	0.56	0.26	0	1	26.5463	.0677083333333333	0
1	1	50	0	136.8	61	47.6	71.43	26	95	7.91	60	75	63	6.6	5.67	3.94	1.27	4.85	0.46	0	2	30.1414	.0811287477954145	1
1	1	62	0	128.1	61	40.1	68.79	25	30	5.56	53	69	27	7.21	6.05	4.47	1.62	1.68	-0.04	1	1	27.4189	-0.00661157	0
0	2	63	0	113.3	62	38.7	67.84	23	13	5.4	67	56	21	5.8	4.62	2.67	1.59	1.16	0.36	0	2	24.0318	.0779220779220779	1
1	1	55	0	125.9	41	42.7	69.69	24	58	4.13	73	86	44	4.59	5	3.06	1.45	2.2	0.49	0	2	26.5757	0.098	1
0	2	50	0	139.2	74	46.4	66.05	28	76	5.96	63	59.4	29	5.03	4.13	2.36	1.54	1.5	0.23	0	1	24.7602	.0556900726392252	0
1	1	50	0	181.6	62	39.7	64.02	14	11	5.56	61	96.3	20	4.89	5.68	4.2	1.26	2.53	0.22	0	1	29.4026	.0387323943661971	0
0	2	66	0	115.4	50	43	66.06	31	31	5.51	87	86	41	5.27	5	3.02	1.78	1.04	0.2	0	1	25.2322	0.04	0
0	2	84	0	60.7	62	39.6	62.62	22	11	7.69	108	80	14	4.89	5.58	3.13	2.05	1.16	0.4	0	2	23.9574	.0716845878136201	1
1	1	55	0	111.5	60	41	65.54	21	55	4.98	66	77	20	5.1	6.48	4.2	1.67	2.6	0.61	0	2	26.606	.0941358024691358	1
0	2	71	0	71.2	75	42.4	69.39	33	26	6.77	113	83.7	29	5.89	4.59	2.96	1.58	2.73	.0499999999999998	0	1	27.7914	.0108932461873638	0
1	1	69	0	130.6	49	41.8	65.43	17	16	5.36	62	77.7	12	4.67	5.9	3.82	1.44	1.54	.640000000000001	0	2	25.7762	.108474576271187	1
0	2	61	0	161.5	74	43.1	72.2	19	39	4.98	91	76.1	28	7.02	5.74	3.82	1.24	2.25	0.68	0	2	26.881	.118466898954704	1
0	2	77	0	189.7	60	42.4	67.49	18	11	6.35	84	63	8	4.57	4.85	2.43	1.98	1.02	0.44	0	2	22.7153	.090721649484536	1
1	1	74	0	105	60	39.5	70.12	18	12	6.49	82	79	16	5.27	4.01	2.48	1.06	1.02	0.47	0	2	25.7375	.117206982543641	1
1	1	51	0	126.2	72	42.2	63.8	22	53	7.12	58	84	29	5.47	3.27	1.87	0.9	1.89	0.5	0	2	26.7171	.152905198776758	1
1	1	77	0	86.1	73	42.3	64.95	29	14	5.34	76	74.7	31	4.73	3.57	1.98	1.26	0.74	0.33	0	2	24.7437	.0924369747899159	1
1	1	64	0	119.6	47	42.1	68.35	28	36	6.51	80	91.5	31	5.05	6.61	3.24	1.85	3.19	1.52	0	2	24.1326	.229954614220877	1
1	1	82	0	135.4	61	39.6	62.99	24	22	6.92	81	77	23	4.91	4.78	2.89	1.5	1.24	0.39	0	2	25.2399	.0815899581589958	1
1	1	51	0	177.6	46	42.7	65.61	20	34	6.93	55	92	17	6.57	3.81	2.36	1.72	1.04	-0.27	0	1	26.375	-0.0708661	0
1	1	81	0	161.6	60	29.3	60.03	19	27	7.86	68	99	11	6.03	3.88	2.93	1.2	1.21	-0.25	0	1	28.5848	-0.064433	0
1	1	54	0	201.9	56	43.4	71.8	19	35	4.78	113	120.2	23	5.42	3.78	3.1	0.87	2.04	-0.19	0	1	31.1034	-0.0502646	0
1	1	83	0	123.4	41	38.8	69.18	21	13	7.12	84	79	22	5.46	4.02	2.82	1.22	1.43	-0.02	0	1	27.3028	-0.00497512	0
1	1	50	0	204	51	46.8	67.35	22	33	9.54	85	76	35	4.17	5.81	3.21	1.65	2.35	0.95	0	2	24.7032	.163511187607573	1
1	1	79	0	83.8	73	38.1	66.8	22	11	5.7	84	119	16	4.68	4.69	2.63	1.91	1.56	.150000000000001	0	1	26.5177	.0319829424307037	0
1	1	80	0	82.7	50	35.7	67.57	28	17	5.27	73	82	35	6.91	2.6	1.88	1.19	1.13	-0.47	0	1	27.6738	-0.180769	0
1	1	72	0	116.4	60	39.7	64.85	17	17	8.16	80	118.9	14	4.89	4.05	3.41	1.13	1	-0.49	0	1	30.3142	-0.120988	0
1	1	60	0	114.9	61	38.2	68.78	18	19	6.62	85	110	14	4.43	4.3	2.74	1.52	0.51	.0399999999999996	0	1	26.5021	.00930232558139526	0
0	2	53	0	149.2	50	46.2	67.08	26	14	5.15	109	56	28	4.38	6.35	3.8	2.14	1.26	0.41	0	2	23.3903	.0645669291338582	0
0	2	56	0	191.1	49	41.5	68.24	25	30	5.87	82	61	38	5.25	7.04	5.12	1.71	2.05	0.21	0	1	27.0846	.0298295454545454	0
1	1	70	0	131.4	53	41.9	68.2	27	27	7.99	68	99	31	4.14	4.59	2.81	1.33	1.41	0.45	0	2	26.4858	.0980392156862745	1
0	2	68	0	54.4	62	33.4	71.08	38	46	5.8	98	48	43	17.11	6.08	5.53	1.41	2.17	-0.86	1	1	30.684	-0.141447	0
1	1	68	0	106.4	60	40.4	66.36	39	45	7.37	62	87	44	5.31	4.12	2.13	1.79	1.62	0.2	0	1	25.172	.0485436893203884	0
0	2	51	0	159.3	62	45.3	69.13	19	11	6.2	72	45	16	5.29	5.18	2.62	2.08	0.53	0.48	0	2	21.292	.0926640926640926	1
0	2	53	0	172.9	63	40.8	63.61	25	8	5.38	51	65	21	7.26	4.29	2.05	2.01	0.6	0.23	1	1	22.5471	.0536130536130537	0
0	2	67	0	107.6	62	42.2	72.61	21	13	7.94	66	70	17	6.48	5.79	3.21	1.75	1.41	0.83	0	2	23.551	.143350604490501	1
0	2	56	0	126.1	51	41.8	65.15	28	36	7.95	69	68	28	5	4.51	3.12	1.77	0.49	-0.38	0	1	25.6273	-0.0842572	0
0	2	58	0	182.4	60	40.7	71.23	15	11	5.27	92	63.6	12	4.93	5.17	3.69	1.49	1.17	-0.01	0	1	26.359	-0.00193424	0
1	1	50	0	194.9	62	44.7	66.91	24	37	7.64	112	82.2	52	8.51	5.19	3.33	1.84	1.99	.0200000000000002	1	1	26.6311	.00385356454720621	0
1	1	60	0	140.5	53	38	71.79	16	18	4.29	89	79.7	17	4.5	5.17	2.91	1.36	0.99	0.9	0	2	24.1098	.174081237911025	1
1	1	65	0	81.6	35	42.4	64.69	21	17	5.44	71	81	20	5.85	5.37	3.43	1.55	0.83	0.39	0	2	25.2413	.0726256983240223	1
0	2	80	0	34.3	37	39.4	70.84	27	22	5.16	91	68	19	6.36	3.02	1.7	1.5	1.64	-0.18	0	1	25.9338	-0.0596026	0
0	2	63	0	120.4	49	37	62.42	14	13	3.78	99	52	17	7.64	2.56	1.21	1.38	0.99	-0.03	1	1	24.1983	-0.0117187	0
1	1	73	0	30.7	63	35.3	68.76	32	21	10.82	98	99	26	5.8	3.96	1.8	2.08	0.79	.0800000000000001	0	1	24.0608	.0202020202020202	0
1	1	64	0	160.6	60	45.7	66.13	23	31	5.23	61	90.8	23	5.27	4.25	2.22	1.47	1.45	0.56	0	2	25.1011	.131764705882353	1
1	1	50	0	129.9	73	36.9	60.85	18	27	5.06	65	83	20	4.53	4.38	2.89	1.03	2.17	0.46	0	2	27.5031	.105022831050228	1
1	1	63	0	158.4	60	42.2	69.86	25	28	6.97	49	82	34	5.2	7.44	4.38	1.49	5.65	1.57	0	2	28.0218	.211021505376344	1
0	2	84	0	77.1	62	38.7	66.05	22	14	6.22	57	54	15	5.86	5.82	3.96	1.83	0.83	.0300000000000002	0	1	24.8307	.00515463917525777	0
1	1	83	0	212.6	48	34.9	58.81	29	35	6.86	64	99	38	7.79	3.52	2.23	1.03	1.58	0.26	1	1	27.5312	.0738636363636364	1
0	2	53	0	182.7	61	41.6	64.79	19	29	6.64	32	57	24	5.31	3.95	1.65	1.91	0.9	0.39	0	2	22.0917	.09873417721519	1
0	2	66	0	132	52	42.2	70.22	29	13	4.38	62	65	24	5.38	5.62	2.84	2.28	0.68	0.5	0	2	21.7873	.0889679715302492	1
0	2	50	0	302	51	38.2	63.65	24	9	5.96	66	52	23	4.61	4.92	2.29	2.15	0.43	0.48	0	2	21.0169	.0975609756097561	1
1	1	59	0	139.4	49	35.1	57.03	19	32	7.46	78	79	17	4.86	4.39	2.91	1.2	1.08	0.28	0	1	26.2594	.0637813211845102	0
0	2	58	0	149.6	62	46.2	71.02	17	12	4.96	95	55	15	10.47	5.06	3.01	2.1	1.1	-0.05	1	1	23.9221	-0.00988142	0
1	1	54	0	186.5	61	46.3	67.45	17	16	4.88	81	71	13	6.77	4.25	2.34	1.4	1.95	0.51	0	2	25.28	0.12	1
0	2	54	0	144.4	61	39.3	68.22	16	26	7.15	61	66.8	27	7.68	3.76	2.28	0.99	2.17	0.49	1	2	26.4518	.13031914893617	1
0	2	72	0	92.9	53	46.1	67.75	19	11	6.19	88	68	13	4.89	4.18	2.07	1.72	0.63	0.39	0	2	23.0546	.0933014354066986	1
1	1	57	0	212.3	61	44.3	68.39	14	14	8.96	54	114.2	15	5.36	5.55	3.24	1.47	1.59	0.84	0	2	26.1614	.151351351351351	1
1	1	55	0	170.2	50	44.6	63.44	18	25	6.38	53	77	25	4.93	3.76	2.47	1.33	1.41	-0.04	0	1	26.7004	-0.0106383	0
1	1	52	0	191.7	56	41.7	68.19	25	27	5.39	63	76	28	11.38	5.98	4.87	1.59	1.16	-0.48	1	1	28.7022	-0.0802676	0
1	1	76	0	108.7	61	38.9	65.07	24	19	6.69	141	81	22	5.07	3.1	1.85	1.07	1.44	0.18	0	1	26.5204	.0580645161290322	0
0	2	51	0	225.1	62	41.1	71.39	24	9	5.39	62	54	20	5.02	4.19	2.38	1.79	0.54	.0200000000000005	0	1	23.4649	.00477326968973758	0
1	1	61	0	218.8	50	37.2	67.89	33	23	5.63	63	98	53	6.64	3.65	2.31	1.17	1.27	0.17	0	1	27.098	.0465753424657534	0
0	2	61	0	185	33	37.8	66.06	23	22	6.24	68	65.5	27	5.13	4.41	2.69	1.78	1.14	-0.06	0	1	25.0012	-0.0136054	0
1	1	53	0	163.9	60	42.9	68.59	29	37	8.15	68	87	39	5.2	3.52	1.56	1.63	0.95	0.33	0	2	24.1233	0.09375	1
0	2	60	0	105.6	53	40.9	67.68	17	89	5.39	92	53	22	5.1	5.8	3.61	1.54	1.71	0.65	0	2	24.5615	.112068965517241	1
1	1	69	0	108.5	47	43.2	69.04	27	15	4.44	78	89	18	4.9	4.78	2.75	1.52	0.79	0.51	0	2	24.748	.106694560669456	1
0	2	56	0	165.3	61	40.1	65.2	28	14	6.94	76	68.9	28	4.59	4.96	2.78	1.78	1.1	0.4	0	2	23.9288	.0806451612903226	1
1	1	50	0	132.8	57	40.8	64.91	15	14	4.98	96	75	14	4.08	2.64	1.86	0.88	0.81	-0.1	0	1	26.8997	-0.0378788	0
1	1	79	0	130	47	39.7	67.95	25	32	9.55	83	145.6	19	4.57	5.93	3.58	1.2	2.1	1.15	0	2	28.0359	.193929173693086	1
1	1	71	0	145.9	62	32.8	61.92	22	12	4.12	77	68	15	6.61	3.78	3.04	1.44	0.68	-0.7	0	1	27.4997	-0.185185	0
1	1	77	0	129.8	46	43.6	70.88	23	14	5.16	65	81	20	5.25	4.85	3.42	1.43	1.8	-2.22045e-16	0	1	27.6043	-4.57824e-17	0
1	1	66	0	150.7	53	41.2	67.55	17	17	4.02	74	62	12	5.05	4.42	1.81	2.17	0.63	0.44	0	2	21.2945	.0995475113122172	1
1	1	76	0	150.7	73	44.5	71.02	36	62	4.1	118	61	57	7.14	5.19	3.06	1.11	4.47	1.02	1	2	27.4792	.196531791907514	1
0	2	53	0	148.6	60	42	73.76	23	13	4.3	76	69	26	5.51	5.98	3.89	1.95	1.7	0.14	0	1	25.6383	.0234113712374583	0
1	1	60	0	199.7	61	45.4	74.04	24	19	5.75	49	74.8	21	5.45	3.36	1.49	1.26	1.26	0.61	0	2	24.1693	.181547619047619	1
0	2	53	0	163.8	60	44.2	67.09	24	13	7.66	48	69.6	17	4.69	5.02	2.86	1.97	1.08	0.19	0	1	24.0487	.0378486055776892	0
1	1	53	0	138.3	64	36.5	61.31	15	7	6.05	63	88	17	5.02	4.62	2.28	2.02	0.4	0.32	0	1	23.1204	.0692640692640693	0
0	2	56	0	130.6	73	38.7	73.31	17	14	6.84	121	87	18	5.99	5.22	3.2	1.49	1.49	0.53	0	2	25.7678	.101532567049808	1
1	1	51	0	166.5	63	38	65.51	29	15	7.66	59	67	27	6.9	6.12	3.83	1.51	0.83	0.78	0	2	24.078	.127450980392157	1
1	1	58	0	155.7	49	42.5	64.37	25	122	5.66	63	78	38	4.66	5.19	3.12	1.48	1.42	0.59	0	2	25.1589	.113680154142582	1
1	1	67	0	134.4	50	39.1	65.59	23	20	4.25	60	80.6	26	5.29	4.55	2.84	1.21	1.39	0.5	0	2	25.9754	.10989010989011	1
0	2	66	0	145.8	49	38	64.94	29	26	5.62	53	64.4	24	4.23	4.93	3.1	1.14	1.86	0.69	0	2	25.7253	.139959432048681	1
1	1	53	0	234.3	60	41.8	68.21	26	28	3.85	56	77	42	4.96	4.77	3.39	1.31	1.56	.0699999999999994	0	1	27.3134	.0146750524109013	0
0	2	61	0	144.8	62	37	67.35	18	28	8.23	80	53	24	17.61	6.79	4.74	1.98	1.21	.0699999999999998	1	1	25.2718	.0103092783505154	0
1	1	60	0	161.6	73	37.4	59.9	16	15	6.42	107	85	16	5.51	5	4.33	1.44	0.54	-0.77	0	1	29.1648	-0.154	0
0	2	53	0	203.3	63	46.7	74.33	23	93	5.67	120	57	26	5.76	3.62	1.59	1.73	1.02	0.3	0	1	22.8919	.0828729281767956	1
1	1	60	0	139.6	66	47.5	63.87	20	8	6.47	67	91	28	4.68	4.27	2.19	1.45	1	0.63	0	2	24.4844	.147540983606557	1
1	1	68	0	99	62	40.9	63.1	27	20	6.59	141	50	26	6.11	2.43	0.95	1.16	0.44	0.32	0	1	23.0061	.131687242798354	1
0	2	60	0	163.2	61	40.1	68.81	31	29	6.05	69	74.6	42	6.17	4.99	3.09	1.41	1.66	0.49	0	2	25.7104	.0981963927855712	1
1	1	53	0	151.8	53	38.9	72.74	21	29	5.18	83	96.5	36	5.23	4.26	2.58	0.98	1.49	0.7	0	2	26.5666	.164319248826291	1
1	1	85	0	120.2	60	37.1	65.3	36	16	5.87	69	105	29	5.3	3.46	2.12	1.29	0.88	.0499999999999998	0	1	26.8144	.0144508670520231	0
1	1	66	0	92.9	62	46.7	69.82	38	47	8.6	82	90	74	9.75	4.6	2.27	1.31	2.65	1.02	1	2	25.5556	.221739130434783	1
1	1	53	0	145	60	37.5	65.13	19	23	5.48	65	69	18	5.17	4.46	3.86	1.19	1.29	-0.59	0	1	29.1675	-0.132287	0
1	1	55	0	195.4	46	36.3	69.51	25	20	7.55	52	87	36	4.61	4.25	3.14	1.31	1.56	-0.2	0	1	28.2248	-0.0470588	0
1	1	67	0	72.5	62	45.7	74.73	20	11	4.98	72	81	18	7.1	5.31	2.25	2.37	0.46	0.69	0	2	20.9717	.129943502824859	1
0	2	50	0	281.5	49	43.1	68.06	18	13	4.57	77	52.2	23	4.97	5.52	4.04	1.54	1.83	-0.06	0	1	26.8775	-0.0108696	0
0	2	81	0	100.8	61	39.5	64.2	20	25	7.65	94	82	16	4.88	4.93	2.26	1.09	5.24	1.58	0	2	27.0298	.320486815415821	1
1	1	69	0	122.1	60	40.6	62.35	22	31	10.18	54	85.9	30	4.28	3.17	1.85	1.17	0.59	0.15	0	1	25.6357	.0473186119873817	0
1	1	71	0	106.2	61	44.4	75.35	25	17	7.28	86	91	36	8.51	5.22	3.24	1.37	1.48	.609999999999999	1	2	26.0465	.116858237547893	1
0	2	71	0	112.9	49	39.2	63.46	11	21	4.66	48	62.5	12	5.7	3.56	2.25	1.02	0.82	0.29	0	1	25.3156	.0814606741573034	1
1	1	54	0	134.3	61	42.1	60.88	19	18	5.53	81	69	22	5.11	5.38	3.49	1.41	1.65	0.48	0	2	25.8171	.0892193308550185	1
1	1	78	0	99.7	53	31.6	67.9	19	10	5.2	93	77	8	4.62	4.11	2.85	1.88	0.76	-0.62	0	1	26.3925	-0.150852	0
1	1	50	0	120.6	60	43.7	69.57	24	15	7.07	99	91	17	6	5.14	3.08	1.54	1.04	0.52	0	2	25.254	.101167315175097	1
1	1	62	0	131.7	62	41.5	70.98	33	16	5.01	72	74	47	10.2	4.33	3.06	1.52	1.46	-0.25	1	1	27.139	-0.0577367	0
1	1	67	0	133.4	63	42.4	65.63	20	14	6.03	41	67	16	4.96	4.77	3.04	1.53	1.32	0.2	0	1	25.484	.0419287211740041	0
1	1	52	0	178.9	61	50.5	71.19	29	28	8.46	75	76	34	4.82	2.22	0.99	1.03	0.96	0.2	0	1	25.2327	.0900900900900902	1
0	2	53	0	212.9	56	40.5	71.71	26	12	8.12	49	82	19	4.69	4.92	3.29	2.23	1.07	-0.6	0	1	26.2505	-0.121951	0
1	1	66	0	151.6	61	36.3	64.99	21	27	6.7	64	109	23	7.09	3.69	2	1.42	1.25	0.27	0	1	26.3257	.0731707317073171	1
0	2	67	0	161.3	62	42.7	65.47	18	13	5.63	43	47	17	5.29	7.47	4.4	2.12	2.17	.949999999999999	0	2	23.0611	.127175368139223	1
0	2	59	0	141.1	61	41.6	72.78	27	42	5.52	64	57.9	23	5.62	6.68	3.36	2.73	1.55	0.59	0	2	21.3747	.0883233532934132	1
0	2	54	0	194.5	50	39.6	71.13	54	302	6.19	101	67	103	5.29	5.52	3.24	1.2	2.97	1.08	0	2	25.8831	.195652173913043	1
0	2	56	0	219.9	62	41.5	68.37	27	8	7.27	62	67.2	19	5.6	6.06	3.83	1.86	1.54	.369999999999999	0	2	24.9842	.061056105610561	0
0	2	62	0	198.5	53	39.9	70.79	26	74	7.64	115	75.9	38	4.7	6.02	3.58	1.63	1.28	0.81	0	2	24.2942	.134551495016611	1
0	2	60	0	89	63	40.3	67.65	32	20	6	102	52	33	4.58	5.69	3.05	1.92	1.03	.720000000000001	0	2	22.1903	.126537785588752	1
0	2	57	0	100.5	68	43.2	64.92	20	7	6.35	76	58.4	15	5.08	5.13	3.27	1.3	0.8	0.56	0	2	24.4437	.10916179337232	1
1	1	69	0	199.7	61	42	67.69	21	12	5.99	66	72	15	4.76	4.53	2.59	1.38	1.66	0.56	0	2	25.1258	.123620309050773	1
0	2	61	0	109.3	61	43.4	66.2	20	11	7.15	65	83	15	5.23	6.77	4.05	1.94	1.63	0.78	0	2	24.5367	.115214180206795	1
1	1	62	0	136.8	61	32.7	56.05	16	19	17.16	57	603	17	15.83	5.17	3.68	1.18	2.43	0.31	1	1	48.1323	.0599613152804642	0
0	2	82	0	110.6	62	38.2	69.6	33	29	5.3	53	45	25	4.95	4.24	2.27	1.81	0.57	0.16	0	1	22.6436	.0377358490566038	0
1	1	73	0	136	47	36.7	71.9	20	29	6.06	81	81	19	5.03	4.19	3.18	1.12	2.39	-0.11	0	1	29.1573	-0.026253	0
0	2	58	0	160.9	61	41.3	66.23	22	15	4.4	70	53	27	6	4.83	2.08	1.43	3.87	1.32	0	2	24.1529	.273291925465839	1
0	2	50	0	220.9	61	43.7	73.09	23	14	5.63	122	67.8	18	5.67	5.86	3.87	2.43	0.99	-0.44	0	1	25.1062	-0.0750853	0
0	2	53	0	172.6	60	36.2	70.56	22	11	7.36	94	74	20	4.77	5.27	2.75	2.14	0.83	.379999999999999	0	2	22.9113	.0721062618595824	1
0	2	51	0	161.7	74	41.1	67.43	18	14	4.87	72	69.6	19	4.79	4.88	3.65	1.4	2.26	-0.17	0	1	28.3578	-0.0348361	0
0	2	58	0	115.1	62	37.7	62.64	18	11	4.92	100	63	19	4.75	4.13	2.07	1.56	0.89	0.5	0	2	23.2685	.121065375302663	1
0	2	58	0	121.2	61	45.1	82.98	19	15	4.87	89	56	14	6.47	4.81	2.66	1.23	0.77	.919999999999999	0	2	23.0846	.191268191268191	1
1	1	73	0	128.9	49	38.9	65.39	35	189	3.96	86	81	32	4.54	5.96	3.27	1.88	2.29	0.81	0	2	24.636	.135906040268456	1
0	2	72	0	70.7	50	40.3	63.75	15	12	5.91	78	59	13	5.3	4.78	2.97	1.36	1.12	0.45	0	2	24.7054	.0941422594142259	1
0	2	70	0	89.4	57	39.1	67.2	57	13	6.87	82	64	43	4.9	4.46	1.78	2.13	0.61	0.55	0	2	21.14	.123318385650224	1
0	2	60	0	156	62	39.4	61.54	28	16	6.46	83	67	34	5.43	5.91	3.05	2.65	1.7	0.21	0	1	22.8697	.0355329949238579	0
1	1	60	0	120.1	61	40.5	72.56	26	27	7.15	81	87	24	7.16	4.05	3.64	1.2	1.19	-0.79	1	1	30.088	-0.195062	0
1	1	65	0	31	53	37.7	66.21	39	13	5.64	55	88	29	5.23	2.9	1.24	1.68	0.67	-0.02	0	1	24.4285	-0.00689655	0
1	1	77	0	179.4	62	38	63.61	20	18	8.07	79	102	30	5.25	4	2.3	1.25	1.05	0.45	0	2	26.0524	0.1125	1
1	1	66	0	117.8	49	37.4	66.82	16	19	5.46	42	70	19	6.51	5.4	3.87	1.29	0.97	0.24	0	1	26.3972	.0444444444444445	0
0	2	53	0	131	47	39.7	69.04	33	12	6.48	112	54	36	4.42	4.67	4.05	1.42	0.77	-0.8	0	1	28.1473	-0.171306	0
1	1	60	0	137.3	63	39	68.74	27	30	4.76	66	81	38	6.3	5.1	3.75	1.32	1.17	.0299999999999996	0	1	27.4128	.00588235294117639	0
0	2	57	0	162	46	37.8	70.91	26	19	5.49	86	54	28	5.3	4.81	2.16	1.19	3.94	1.46	0	2	24.5914	.303534303534303	1
0	2	60	0	153.7	61	47.7	69.27	25	46	6.48	103	73.3	25	5.14	3.85	1.87	1.02	2.23	0.96	0	2	25.1155	.249350649350649	1
0	2	71	0	97.4	37	42.9	61.31	29	15	7.17	133	69	20	4.94	5.38	2.92	1.94	0.52	0.52	0	2	22.688	.0966542750929368	1
1	1	58	0	187.4	60	43.3	65.4	40	130	7.34	94	105	64	6.73	5.1	2.94	1.38	2.49	0.78	0	2	26.9209	.152941176470588	1
1	1	75	0	126.3	62	35.7	62.52	23	11	5.37	102	124	11	5.08	5	2.68	1.7	1.06	0.62	0	2	25.5314	0.124	1
0	2	80	0	186.1	47	35.1	64.01	20	18	7.03	92	73	22	5.59	3.9	2.57	1.66	1.5	-0.33	0	1	26.611	-0.0846154	0
1	1	54	0	187.4	60	41.3	67.61	18	41	8.32	56	69	23	4.85	5.33	3.58	1.63	1.03	0.12	0	1	25.6143	.0225140712945591	0
1	1	69	0	128.7	61	39.3	73.87	19	29	7.05	81	89	28	4.25	6.42	3.89	1.23	2.05	1.3	0	2	25.5875	.202492211838006	1
1	1	52	0	155.5	63	39.1	65.81	19	23	5.04	72	91	22	5.52	4.58	2.51	1.23	1.7	0.84	0	2	25.4817	.183406113537118	1
0	2	53	0	175.1	49	40.7	74.86	24	14	5.18	85	58	15	4.56	3.96	2.99	1.54	0.68	-0.57	0	1	26.4677	-0.143939	0
1	1	70	0	133.8	62	39.8	69.53	34	39	7.18	50	93.2	44	4.43	3.52	1.67	2.06	0.98	-0.21	0	1	24.7672	-0.0596591	0
1	1	74	0	101.7	61	36	68.18	18	11	7.12	56	92.8	13	6.18	4.34	2.97	1.39	0.78	-0.02	0	1	26.811	-0.00460829	0
1	1	61	0	156.3	61	40.7	66.75	22	56	4.91	67	88	23	5.14	4.93	3.54	1.45	1.24	-0.06	0	1	27.4856	-0.0121704	0
0	2	64	0	116	36	40	67.67	25	15	4.94	88	59	25	4.79	3.81	1.87	1.9	1.71	0.04	0	1	24.1381	.010498687664042	0
1	1	81	0	172	60	41.6	64.88	19	18	7.18	76	100	23	7.4	4.04	2.4	1.14	0.91	0.5	1	2	26.0668	.123762376237624	1
1	1	50	0	177.9	73	41.8	65.42	16	16	5.51	93	67	19	9.59	4.25	2.43	1.29	1.15	0.53	1	2	24.6045	.124705882352941	1
1	1	77	0	69.5	61	40.9	66.08	25	19	7.35	99	88	28	5.05	2.45	0.92	1.29	0.74	0.24	0	1	24.6059	.0979591836734695	1
1	1	58	0	180.9	63	46	67.39	25	15	6.19	55	67.7	24	5.03	4.74	3.35	1.29	1.28	0.1	0	1	26.6118	.0210970464135021	0
0	2	64	0	136.1	53	40.9	65.25	24	39	6.84	93	67.5	34	5.28	4.07	2.45	1.27	1.65	0.35	0	2	25.6927	.085995085995086	1
0	2	62	0	137.1	61	39.2	66.19	21	11	5.71	141	66.3	16	4.93	4.57	2.19	2.07	1.04	0.31	0	1	22.7864	.0678336980306347	0
1	1	77	0	96.5	53	42.1	64.47	20	34	5.78	90	91	19	6.31	4.2	1.91	1.57	0.7	0.72	0	2	23.3995	.171428571428571	1
1	1	71	0	140.7	61	41.9	69.73	26	18	8.87	81	72	23	5.1	3.44	1.99	1.3	0.69	0.15	0	1	24.9705	.0436046511627907	0
1	1	52	0	225.8	48	44.9	70.28	20	24	6.64	82	85.2	15	4.46	5.96	3.49	1.78	1.3	0.69	0	2	24.5201	.115771812080537	1
1	1	72	0	120.8	53	39.2	68.42	21	29	7.09	118	101	18	5.13	3.47	2.04	1.02	2.63	0.41	0	2	28.1814	.118155619596542	1
1	1	53	0	198.4	61	44.5	65.64	23	15	5.54	75	104.9	25	4.55	3.75	2.13	0.87	2.24	0.75	0	2	27.4849	0.2	1
1	1	53	0	157.6	61	42.7	70.94	21	27	7.48	69	91.9	38	5.61	3.98	2.48	1	1.92	0.5	0	2	27.2438	.125628140703518	1
1	1	59	0	168.9	53	41.1	70.67	18	12	5.54	68	65	17	3.95	3.5	2.33	1.23	0.48	-0.06	0	1	25.4914	-0.0171429	0
1	1	53	0	160.6	60	41.1	65.54	19	25	6.12	66	100.3	28	5.71	5.04	3.05	1.07	2.28	0.92	0	2	27.0612	.182539682539683	1
1	1	60	0	152.2	48	40.3	69.64	21	28	4.88	100	74	22	6.74	5.01	3.43	1.35	1.53	0.23	0	1	26.6645	.0459081836327344	0
0	2	58	0	135.6	55	35.3	63.24	15	12	6.21	80	68	20	5.85	4.2	3.69	1.04	0.88	-0.53	0	1	28.8145	-0.12619	0
1	1	71	0	153.7	61	45.2	72.41	20	34	5.42	80	68	18	6.86	3.26	1.79	1.24	1.43	0.23	0	1	25.3831	.0705521472392637	1
1	1	58	0	163.1	50	41	62.36	19	27	6.26	110	68	26	8.56	4.22	3.28	1.04	1.1	-0.1	1	1	27.5844	-0.0236967	0
0	2	73	0	168.8	59	39.6	69.91	21	16	6.68	97	56	19	6.08	4.68	2.9	1.78	0.53	-2.22045e-16	0	1	24.0048	-4.74454e-17	0
0	2	71	0	136.6	53	39.5	69.47	31	16	5.17	83	65	30	4.62	4.38	3.14	1.05	1.35	0.19	0	1	26.8233	.0433789954337899	0
0	2	57	0	163.8	61	38.9	68.22	24	17	8.51	62	72.7	21	5.21	4.39	3.4	1.25	0.54	-0.26	0	1	27.1381	-0.0592255	0
1	1	66	0	148.1	61	41.3	67.21	26	25	6.01	110	93	31	4.88	3.51	2.47	0.97	1.1	.0699999999999996	0	1	27.6535	.0199430199430198	0
0	2	66	0	129.2	59	39.6	64.58	18	8	5.14	69	64	13	4.29	6.62	3.28	2.31	1.68	1.03	0	2	21.6276	.15558912386707	1
0	2	64	0	175	53	39.6	64.58	18	8	5.14	69	64	13	4.29	6.62	3.28	2.31	1.68	1.03	0	2	21.6276	.15558912386707	1
1	1	76	0	117.7	60	40.2	69.22	22	25	6.15	106	93	26	5.93	3.82	2.93	1.02	2.57	-0.13	0	1	29.9314	-0.0340314	0
0	2	67	0	72.6	62	43.8	66.5	31	18	5.66	57	61	23	5.7	3.66	2.21	1.61	0.79	-0.16	0	1	24.8233	-0.0437158	0
0	2	61	0	163	53	44.2	61.78	27	12	6.59	87	60	27	5.1	4.9	3.02	2.02	0.44	-0.14	0	1	23.8872	-0.0285714	0
1	1	67	0	132.1	60	42.3	71.01	27	25	6.14	53	80	33	6.76	3.29	2.4	0.9	1.7	-0.01	0	1	28.1309	-0.00303951	0
1	1	79	0	110.1	50	38.3	66.44	20	27	5.55	104	63	20	4.68	4.51	3.26	1.23	0.79	0.02	0	1	26.2292	.00443458980044346	0
0	2	58	0	171.6	61	46.6	74.49	55	36	6.51	100	83	80	5.37	5.07	2.98	1.5	1.68	0.59	0	2	25.4597	.116370808678501	1
0	2	57	0	192.2	60	39.6	63.38	36	64	6.54	84	69	72	6.67	4.6	2.93	1.57	1.45	.0999999999999994	0	1	25.772	.0217391304347825	0
0	2	73	0	87.8	47	40.3	72.02	28	12	5.21	104	74	17	5.4	4.05	2.39	1.82	0.86	-0.16	0	1	24.9658	-0.0395062	0
1	1	69	0	104.8	49	37.8	66.44	27	15	6.56	83	81	33	4.87	3.41	2.47	0.97	1.27	-0.03	0	1	27.6413	-0.00879765	0
0	2	52	0	282.9	51	37.1	67.06	22	13	5.99	56	52	28	4.99	5.63	3.51	1.7	1.36	0.42	0	2	24.2706	.0746003552397869	1
1	1	79	0	112.9	35	30.7	67.16	44	19	7.84	89	120	22	5	4.23	1.79	2.16	0.71	0.28	0	1	24.0204	.066193853427896	0
0	2	73	0	80.6	61	43.1	78.18	16	14	8.27	98	62.7	13	7.51	6.34	3.48	1.31	2.9	1.55	1	2	24.2802	.244479495268139	1
1	1	61	0	143.4	49	39.1	60.9	23	26	7.24	71	72	26	5.37	3.7	2.13	1.6	1.65	-0.03	0	1	25.7546	-0.00810811	0
0	2	60	0	143.3	62	42.3	65.42	19	10	6.93	91	65	15	5.4	5.03	2.86	1.97	0.81	0.2	0	1	23.5664	.0397614314115309	0
0	2	73	0	88.1	47	36.5	71.57	16	21	4.69	64	86	16	9.33	3.92	2.26	1.57	0.78	.0900000000000001	1	1	25.2401	.0229591836734694	0
0	2	56	0	187.4	62	42.4	67.94	14	13	6.05	122	64	14	13.73	5.68	3.66	1.33	0.61	0.69	1	2	24.3273	.121478873239437	1
1	1	54	0	126.6	51	46.2	68.73	21	31	5.09	91	74	33	5.52	6.51	3.53	1.71	0.9	1.27	0	2	22.3471	.195084485407066	1
1	1	54	0	118.2	62	43.7	69.98	19	23	6.02	74	76	26	5.71	4.48	2.3	0.86	5.22	1.32	0	2	28.1196	.294642857142857	1
1	1	50	0	184	49	43	70.64	25	15	4.97	65	79	33	5.62	4.7	3.04	1.31	1.01	0.35	0	2	25.8045	.074468085106383	1
1	1	75	0	183.1	61	42.4	66.06	27	17	5.81	64	82.9	28	5.69	3.6	1.95	1.39	1.53	0.26	0	1	25.694	.0722222222222223	1
1	1	50	0	159.1	50	41	72.53	24	24	6.88	63	76.1	36	4.73	6.89	3.91	0.93	12.48	2.05	0	2	34.7582	.297532656023222	1
0	2	54	0	157.6	61	44.7	73.92	18	28	4.26	62	62.7	28	5.05	5.63	3.87	1.48	1.7	0.28	0	1	26.2649	.0497335701598579	0
0	2	52	0	189.5	60	39.9	70.98	25	97	5	104	62	35	4.17	4.21	2.76	1.67	0.81	-0.22	0	1	25.299	-0.0522565	0
0	2	61	0	110.9	61	43.3	77.12	29	72	5.96	116	48	36	4.6	6.33	4.4	1.43	1.96	0.5	0	2	25.9245	.0789889415481832	1
1	1	84	0	111.6	54	34.1	61.81	19	11	3.65	79	84	15	5.06	5.22	3.83	1.93	0.36	-0.54	0	1	26.6382	-0.103448	0
0	2	58	0	200.2	63	38.7	68.83	28	20	4.25	80	50	47	4.1	5.89	3.33	1.6	2.52	0.96	0	2	24.0897	.162988115449915	1
0	2	68	0	85.7	60	39.2	66.89	22	21	6.8	99	86	31	12.38	3.25	2.21	1.17	1.09	-0.13	1	1	27.18	-0.04	0
1	1	61	0	182.1	61	41	66.63	27	10	4.71	45	91.6	40	5.34	3.55	1.2	1.82	0.67	0.53	0	2	22.6927	.149295774647887	1
1	1	60	0	150.3	61	45.1	63.75	29	30	5.96	53	71	24	4.7	5.7	3.72	1.19	1.57	0.79	0	2	25.744	.13859649122807	1
0	2	53	0	231.9	59	41.7	66.89	22	17	5.36	68	50	23	5.07	5.87	3.71	1.83	1.41	0.33	0	2	24.2914	.0562180579216354	0
1	1	56	0	180.7	73	42.2	66.72	23	69	5.78	54	94	43	5.33	5.57	3.71	1.35	1.62	0.51	0	2	26.9828	.0915619389587074	1
1	1	64	0	185.4	53	43.1	66.95	20	16	5.83	58	70	29	5.21	4.23	3.18	0.82	1.22	0.23	0	1	27.4157	.0543735224586289	0
0	2	61	0	97.9	65	41.4	63.63	28	16	6.06	62	81	23	5.75	4.04	2.39	2	1.02	-0.35	0	1	25.4249	-0.0866337	0
0	2	53	0	78.1	61	44.3	63.81	21	9	4.47	71	67	27	4.42	4.54	2.62	1.61	0.9	0.31	0	1	24.2216	.0682819383259912	0
0	2	61	0	237.2	61	46.8	77.55	24	23	5.41	89	51.5	29	6.49	6.28	2.34	1.2	4.51	2.74	0	2	21.7813	.436305732484076	1
0	2	60	0	130.4	58	40.9	67.6	28	16	5.64	74	65	26	4.87	4.61	2.91	2.1	0.62	-0.4	0	1	24.6616	-0.0867679	0
1	1	67	0	89.3	58	39.2	65.67	19	30	7.46	71	109	21	5.38	2.93	2.28	0.98	1.57	-0.33	0	1	29.6475	-0.112628	0
0	2	66	0	76.3	50	41.5	77.07	18	10	4.82	97	58	12	5.72	4.84	2.5	1.74	0.95	0.6	0	2	22.7192	.12396694214876	1
1	1	70	0	128.4	49	39.6	68.55	31	19	7.67	61	69	44	5.58	3.45	2.29	1.26	0.82	-0.1	0	1	25.9934	-0.0289855	0
0	2	76	0	70.9	61	43.1	78	23	19	5.24	63	53.7	20	5	4.1	1.75	0.94	2.76	1.41	0	2	23.843	.34390243902439	1
0	2	80	0	68.8	46	40.1	63.63	19	101	6.63	115	53.3	26	4.83	4.08	1.71	2.15	0.66	0.22	0	1	21.5601	.053921568627451	0
1	1	76	0	148.8	48	35.4	66.25	31	8	7.13	86	72	39	7.42	2.53	1.55	1.2	0.49	-0.22	1	1	25.6839	-0.0869565	0
0	2	72	0	91.4	60	43	68.14	23	23	4.77	65	72	12	5.75	3.91	2.19	1.28	2.64	0.44	0	2	26.4292	.112531969309463	1
1	1	56	0	152.9	61	44.1	71.54	20	32	5.09	110	79.9	32	5.32	6.91	4.98	1.53	1.89	0.4	0	2	27.5035	.0578871201157742	0
0	2	77	0	59.2	49	42	69.4	19	33	6.28	96	79	21	8.88	4.19	2.09	1.73	1.31	.370000000000001	1	2	24.2216	.0883054892601433	1
1	1	79	0	103.2	60	41.7	68.57	22	72	6.01	110	81	25	7.19	3.3	2.86	0.88	2.46	-0.44	1	1	30.5095	-0.133333	0
1	1	56	0	178.8	49	37.2	63.98	17	37	4.7	87	73	26	4.99	5.38	2.89	1.37	3.34	1.12	0	2	25.6699	.20817843866171	1
1	1	50	0	147.1	49	39.6	60.4	23	112	7.26	85	105.9	48	4.72	3.68	2.69	0.93	1.82	.0600000000000002	0	1	29.1927	.016304347826087	0
1	1	61	0	123.1	50	40.8	67.65	27	17	5.94	84	80.6	48	5.29	4.05	2.61	0.85	1.58	0.59	0	2	26.7196	.145679012345679	1
0	2	51	0	110.1	61	47.2	68.73	24	12	4.05	131	53	24	4.39	6.95	3.58	2.14	1.94	1.23	0	2	21.6273	.176978417266187	1
0	2	65	0	108.6	61	42.1	66.76	33	23	7.46	74	80.7	58	8.12	5.96	3.96	1.55	2.25	0.45	1	2	26.9483	.075503355704698	1
1	1	61	0	122.1	51	43.7	72.2	30	92	3.95	45	89	49	5.78	5.48	3.66	1.22	1.9	0.6	0	2	27.1529	.109489051094891	1
0	2	74	0	80.1	50	38.8	61.13	14	16	7.58	52	66	12	5.03	5.73	3.4	1.77	0.79	0.56	0	2	23.5657	.0977312390924957	1
0	2	64	0	74.3	62	33.9	56.58	13	15	4.73	67	86	12	5.97	4.87	2.69	1.59	0.57	0.59	0	2	23.9592	.121149897330596	1
1	1	50	0	183.8	63	41.8	68.63	18	31	6.02	90	92.4	13	5.01	4.74	2.91	1.14	1.43	0.69	0	2	26.1981	.145569620253165	1
1	1	50	0	204.7	61	42.9	60.94	16	17	7.05	70	74	20	4.5	4.86	3.17	1.36	1.37	0.33	0	2	26.0074	.0679012345679013	0
0	2	56	0	137	61	42.6	67.64	19	10	8.44	72	69	14	5.26	6.74	4.47	1.95	1.08	.320000000000001	0	1	24.9526	.0474777448071217	0
1	1	53	0	293.5	47	44.8	68.91	23	20	8.61	54	112.3	19	7.48	5.59	3.09	1.71	1.14	0.79	1	2	25.0002	.141323792486583	1
1	1	56	0	156.8	60	41.9	64.33	21	71	4.42	87	79	37	10.27	4.59	2.58	1.45	2.1	0.56	1	2	25.6549	.122004357298475	1
1	1	68	0	73	60	31.6	74.33	28	30	6.06	80	89	44	5.55	4.06	1.46	0.61	9.57	1.99	0	2	31.3795	.490147783251232	1
1	1	55	0	154.7	63	41.6	60.38	18	22	5.44	68	86	18	4.82	4.37	2.49	1.2	1.72	0.68	0	2	25.8046	.155606407322654	1
1	1	51	0	139.5	41	39.2	64.28	19	102	3.84	69	64	26	4.69	4.78	3.29	1.49	1	2.22044604925031E-016	0	1	25.8675	4.64528462186258E-017	0
1	1	56	0	89.7	60	42.7	72.1	25	67	6.06	87	69	56	5.08	4.49	2.97	1.39	1.16	0.13	0	1	25.9013	.0289532293986637	0
0	2	82	0	71.4	49	41.1	61.53	24	13	6.85	103	83	17	5.06	5.93	2.81	2.54	0.88	0.58	0	2	21.7488	.0978077571669477	1
1	1	78	0	137.9	61	42.4	64.56	27	30	6.24	87	61.4	27	8.51	3.04	1.55	0.91	1.75	0.58	1	2	25.2298	.190789473684211	1
1	1	53	0	124.2	72	40.7	65.61	26	29	8.79	86	76.4	35	5.21	4.49	2.81	1.47	0.96	0.21	0	1	25.426	.0467706013363029	0
1	1	63	0	118.5	61	35.4	62.89	87	148	4.99	78	72	111	7.44	3.74	2.62	1.71	0.84	-0.59	1	1	26.4852	-0.157754	0
1	1	52	0	131.3	63	43.5	64.94	20	37	6.09	67	80.6	19	6.04	5.79	4.17	1.15	2.91	0.47	0	2	28.8047	.0811744386873921	1
1	1	55	0	114.3	63	43.2	76.89	21	25	6.94	96	88.3	31	5.39	4.12	2.35	0.7	2.15	1.07	0	2	26.5268	.259708737864078	1
0	2	50	0	220.1	63	41.7	77.47	24	14	4.79	115	49	34	4.92	4.8	1.82	1.55	2.16	1.43	0	2	21.4114	.297916666666667	1
0	2	50	0	227.7	51	43.8	69.29	15	16	3.35	65	58	18	5.03	5.89	3.36	1.93	1.63	0.6	0	2	23.571	.101867572156197	1
1	1	82	0	90.1	41	37	60.43	21	54	7.24	77	91	17	4.66	3.2	1.54	1.26	0.79	0.4	0	2	24.8947	0.125	1
0	2	58	0	116.1	61	45.9	70.78	27	36	4.25	77	62.1	17	5.15	5.88	3.86	1.43	1.05	0.59	0	2	24.8643	.100340136054422	1
0	2	53	0	142.3	62	41.9	64.44	15	9	7.01	91	57	14	4.71	8.75	5.77	2.09	0.48	.890000000000001	0	2	22.9623	.101714285714286	1
0	2	59	0	164.9	57	42.6	79.22	17	11	7.67	158	52.2	19	16.62	5.48	3.24	1.13	0.88	1.11	1	2	23.2539	.202554744525547	1
0	2	55	0	118.6	50	41.8	73.4	18	7	6.45	44	64.3	13	4.72	4.09	2.36	1.53	0.42	0.2	0	1	23.93	.0488997555012225	0
1	1	71	0	111	62	40.6	66.74	30	18	6.91	71	78	33	7.38	3.78	2.01	1.76	1.03	0.01	1	1	24.7129	.00264550264550265	0
1	1	68	0	121.1	50	38.4	55.42	22	24	8.21	71	107.1	16	4.59	4.05	1.81	1.8	0.74	0.44	0	2	24.1106	.108641975308642	1
1	1	51	0	125.4	48	41.6	62.25	31	168	6.03	94	70	49	4.51	4.98	3.3	1.83	1.69	-0.15	0	1	26.3134	-0.0301205	0
0	2	60	0	146.7	50	44	71.52	42	26	5.8	75	60	50	4.82	7.24	4.23	1.64	2.25	1.37	0	2	23.6696	.189226519337017	1
1	1	73	0	155.2	60	44	68.81	17	12	7.6	86	103.5	25	6.56	4.58	2.76	1.15	2.14	0.67	0	2	27.2713	.146288209606987	1
0	2	75	0	160.2	61	42.3	67.84	21	11	4.2	75	70.2	23	5.87	3.46	2.15	1.23	1.53	.0800000000000001	0	1	26.2708	.023121387283237	0
0	2	66	0	92.4	60	39.8	66.52	20	22	6.42	47	74	15	4.87	4.54	3.33	1.72	0.79	-0.51	0	1	26.807	-0.112335	0
1	1	52	0	121.1	46	35.6	67.11	23	19	5.71	109	74	43	5.89	4.5	2.81	1.34	1.97	0.35	0	2	26.3585	.0777777777777778	1
1	1	50	0	211.8	49	37	67.28	19	8	5.17	83	94	21	4.52	3.67	1.79	1.99	0.48	-0.11	0	1	24.2884	-0.0299728	0
0	2	66	0	81.3	61	39.3	62.45	22	9	6.16	83	74	20	5.4	4.29	3.13	1.25	1.1	-0.09	0	1	27.1113	-0.020979	0
1	1	60	0	194.3	61	45.7	67.11	30	36	6.65	64	88.6	33	5.99	5.97	3.99	1.16	1.95	0.82	0	2	27.0126	.137353433835846	1
1	1	52	0	221.1	41	39.3	66.8	18	19	4.64	74	77.5	19	5	5.51	2.99	1.76	0.9	0.76	0	2	23.299	.137931034482759	1
1	1	62	0	191.3	59	40.2	70.36	22	20	6.98	73	88	19	5.13	4.37	3.07	1.58	0.94	-0.28	0	1	27.0577	-0.0640732	0
0	2	50	0	185.4	61	41.9	66.26	25	16	4.4	81	64	18	4.76	6.17	3.7	2.61	0.86	-0.14	0	1	23.4161	-0.0226904	0
0	2	65	0	86.5	65	40.7	68.66	23	19	4.36	80	71.2	23	5.52	4.68	2.95	1.14	2.77	0.59	0	2	27.0834	.126068376068376	1
0	2	66	0	134.5	61	38.7	67.59	21	19	6.83	96	61	20	5.69	3.03	1.28	1.59	0.91	0.16	0	1	23.4421	.0528052805280527	0
0	2	78	0	92.8	47	39	65.92	18	12	6.61	60	84	15	7.14	4.2	2.11	1.68	0.91	0.41	1	2	24.0375	.0976190476190477	1
0	2	75	0	86.3	47	38.6	66.22	17	9	3.91	73	80.9	19	4.47	2.71	1.04	1.22	1.41	0.45	0	2	24.75	.166051660516605	1
1	1	60	0	153.5	59	36.6	64.21	35	24	5.22	51	105	36	5.23	5.47	4.35	1.48	1.83	-0.36	0	1	30.0801	-0.0658135	0
1	1	81	0	136.7	61	38.5	67.59	19	43	8.1	79	111	15	5.05	4.44	3.61	1.09	1.46	-0.26	0	1	30.1367	-0.0585586	0
0	2	66	0	110.6	63	39.6	67.75	27	16	6.75	64	62.5	24	5.55	5.6	2.9	2.11	1.23	0.59	0	2	22.5234	.105357142857143	1
1	1	68	0	135	62	40.3	64.45	18	37	7.42	138	95	16	6.05	4.76	2.77	1.54	1.23	0.45	0	2	25.5556	.0945378151260504	1
1	1	81	0	105.6	61	32.2	70.31	29	11	5.59	57	86	25	4.86	4.63	3.45	1.05	1.2	0.13	0	1	27.8605	.0280777537796976	0
0	2	50	0	249.4	62	46.6	66.74	25	9	5.31	62	76.8	16	4.68	5.27	2.63	2.46	0.64	0.18	0	1	22.4087	.0341555977229601	0
1	1	72	0	130.6	60	38.5	69.34	21	18	4.78	68	84	16	5.12	4.33	3.94	1.05	1.87	-0.66	0	1	30.962	-0.152425	0
0	2	55	0	163.7	51	41.6	65.69	19	20	4.8	92	61.1	13	5.04	5.18	2.91	1.71	1.32	0.56	0	2	23.7195	.108108108108108	1
0	2	50	0	222.7	49	38.5	62.07	14	11	5.38	37	57.1	13	5.47	5.01	3.23	1.27	0.93	0.51	0	2	24.7127	.101796407185629	1
1	1	69	0	134.6	48	40.6	60.35	19	8	5.43	49	73	16	4.06	4.89	3.34	0.98	1.23	0.57	0	2	26.3264	.116564417177914	1
0	2	79	0	61.6	61	42.8	72.28	20	12	10.32	79	83.5	16	7.43	5.34	3.68	0.93	3.05	0.73	1	2	28.5822	.136704119850187	1
1	1	63	0	112.7	51	38.6	67.37	20	64	4.41	92	78	20	5.21	4.22	2.16	1.39	2.71	0.67	0	2	25.7995	.158767772511848	1
0	2	50	0	201.3	60	43.2	64.84	19	25	4.59	74	55	19	3.98	5.9	3.04	1.88	1.37	0.98	0	2	22.0629	.166101694915254	1
0	2	51	0	139.5	62	40.2	73.46	16	13	5.88	63	48	15	5.27	7.2	4.21	1.97	0.93	1.02	0	2	21.8791	.141666666666667	1
1	1	58	0	161.4	48	38.7	63.21	29	26	5.68	83	69	59	5.87	4.75	3.37	1.04	1.43	0.34	0	2	26.8591	.071578947368421	1
0	2	53	0	201.5	71	42.2	73.37	31	11	4.19	70	60	39	4.85	5.28	3.22	2.03	0.77	.0300000000000002	0	1	23.9014	.00568181818181823	0
1	1	60	0	129.3	49	42.1	67.19	27	19	6.29	66	88	35	5.65	4.87	3.14	1.3	2.54	0.43	0	2	27.6266	.0882956878850103	1
1	1	56	0	113.7	60	39.2	70.6	18	25	4.7	80	99	21	7.45	4.31	2.52	1.18	1.47	0.61	1	2	26.3017	.1415313225058	1
1	1	55	0	238.2	60	38.1	67.4	25	51	8.24	69	86	19	5.87	4.43	2.92	1.62	1.82	-0.11	0	1	27.2225	-0.0248307	0
1	1	67	0	167.6	61	42.4	69.92	20	16	6.88	70	99	11	5.86	2.45	1.24	1.1	1.2	0.11	0	1	26.5992	.0448979591836735	0
1	1	82	0	163.6	37	41.6	61.6	19	20	7.25	67	86	14	4.83	4.79	3.1	1.6	1.74	.0899999999999999	0	1	26.7951	.0187891440501044	0
1	1	59	0	118.7	53	39.3	70.65	25	47	6.85	61	99	21	5.38	5.51	2.68	1.55	6.37	1.28	0	2	28.7421	.232304900181488	1
1	1	59	0	109.5	62	36.2	66.68	17	10	5.51	69	88	16	6.2	6.12	3.74	1.46	1.04	0.92	0	2	24.7859	.150326797385621	1
0	2	53	0	185.4	49	43	77.26	17	9	3.43	81	50	15	5.77	5.94	3.4	1.55	1.47	0.99	0	2	23.1042	.166666666666667	1
1	1	63	0	106.9	49	38.9	71.35	20	14	4.83	94	84	20	4.23	5.16	3.59	0.94	1.72	0.63	0	2	27.3901	.122093023255814	1
1	1	57	0	124.2	62	47.8	86.3	69	69	5.42	77	83.8	155	6.99	5.99	3.34	1.03	2.26	1.62	0	2	24.871	.270450751252087	1
1	1	57	0	186.3	61	40.7	66.02	23	26	6.45	66	116	28	4.39	4.7	3.27	1.25	3.24	0.18	0	1	30.3182	.0382978723404256	0
1	1	60	0	110.1	61	46.5	67.87	26	18	8.65	76	82.2	24	5.13	4.42	2.29	1.62	0.53	0.51	0	2	23.6035	.115384615384615	1
0	2	57	0	101.4	61	44.8	80.56	25	23	6.61	120	71	25	7.03	6.11	3.47	1.26	2.44	1.38	0	2	24.6971	.225859247135843	1
0	2	50	0	156	48	43.7	71.05	32	9	8.69	45	113.8	19	4.69	10	6.35	2.39	1.37	1.26	0	2	24.697	0.126	1
1	1	76	0	131.8	60	43.5	71.72	32	21	5.18	60	79	60	5.96	3.59	2.31	1.19	1.09	.0899999999999999	0	1	26.349	.0250696378830083	0
1	1	51	0	153.1	49	41.1	63.82	18	12	5.14	72	86.6	8	4.7	6.28	4.27	1.39	1.04	.620000000000001	0	2	26.1224	.0987261146496816	1
0	2	71	0	89.3	61	40.4	71.35	48	27	7.91	96	59	67	6.22	5.42	3.6	1.18	1.19	0.64	0	2	25.229	.118081180811808	1
1	1	62	0	154.3	59	42.8	64.57	21	14	7.39	72	78.5	27	5.56	3.05	1.75	1.24	0.9	.0599999999999998	0	1	25.6545	.0196721311475409	0
1	1	62	0	124.8	61	37.9	62.3	28	23	4.64	58	82	33	5.05	3.09	1.99	0.95	0.88	0.15	0	1	26.4826	.0485436893203883	0
0	2	65	0	197.5	61	46.5	74.15	25	39	6.56	68	50	36	5.5	4.94	3.33	2.01	0.59	-0.4	0	1	24.619	-0.0809717	0
1	1	81	0	80.7	53	39.6	71.14	27	46	5.5	63	80	22	4.98	5.23	3.35	1.62	0.97	0.26	0	1	25.4485	.0497131931166348	0
1	1	59	0	214.7	58	39.6	66.41	27	48	7.79	59	91	43	4.91	4.77	3.31	1.53	1.39	-0.07	0	1	27.3944	-0.0146751	0
1	1	52	0	172.1	61	40.1	59.45	26	24	5.19	100	91.2	28	4.44	4.78	2.93	1.32	1.15	0.53	0	2	25.823	.110878661087866	1
0	2	53	0	127.2	60	43.5	67.84	32	28	4.15	91	57	54	5.35	4.35	3.12	1.12	1.72	.109999999999999	0	1	26.9157	.025287356321839	0
1	1	79	0	121.6	48	45.7	70.3	19	16	7	55	92	15	4.97	4.02	2.37	1.3	1	.349999999999999	0	2	25.807	.0870646766169153	1
1	1	50	0	239	60	36.3	71.7	27	45	5.09	83	78	26	4.47	4.63	2.79	2.03	0.76	-0.19	0	1	24.8364	-0.0410367	0
0	2	52	0	210.4	61	43.1	70.03	28	26	6.95	95	55	25	4.99	5.01	3.33	1.48	1.49	0.2	0	1	25.5581	.0399201596806387	0
0	2	63	0	102.3	49	39.7	63.32	20	30	6.36	89	64	23	8.45	5.22	3.64	1.33	2.36	0.25	1	1	27.3069	.0478927203065133	0
1	1	80	0	103.7	59	47	71.99	22	13	9.57	58	92	19	7.58	3.83	2.86	1.17	3.12	-0.2	1	1	30.1988	-0.0522193	0
1	1	58	0	105.7	61	43.6	68.12	14	20	5.4	58	96	17	7.14	5.14	3.28	1.27	1.57	0.59	1	2	26.6808	.114785992217899	1
1	1	84	0	136.9	53	36.6	61.19	18	13	8.43	90	90	24	6.47	2.63	1.4	1.08	0.44	0.15	0	1	25.5347	.0570342205323194	0
0	2	64	0	109.1	61	41.5	65.54	24	31	9.03	92	76.9	27	5.78	4.49	2.33	1.68	0.71	0.48	0	2	23.5395	.106904231625835	1
1	1	70	0	127.2	47	38.4	64.65	30	19	5.16	52	85	28	5.91	4.85	2.39	2.17	0.77	0.29	0	1	23.1542	.0597938144329896	0
0	2	75	0	99.6	62	42	59.42	21	11	4.07	85	77	14	5.52	6.08	3.61	1.39	1.55	1.08	0	2	24.5595	.177631578947368	1
0	2	50	0	138.8	63	40.5	68.22	19	30	5.87	61	67	24	4.82	3.89	2.15	1.09	2.17	0.65	0	2	25.6667	.167095115681234	1
0	2	50	0	169.3	49	41.1	69.69	27	10	4.71	61	66.6	27	5.07	4.31	2.38	1.95	0.61	-0.02	0	1	23.6961	-0.00464037	0
0	2	75	0	159	60	39.5	65.43	20	14	4.8	67	76.3	16	4.74	6.83	4.88	1.76	2.56	0.19	0	1	27.9343	.0278184480234261	0
1	1	73	0	109.8	62	37.4	62.58	18	20	6.26	92	95.2	16	6.67	3.85	2.18	1.3	1.14	0.37	0	2	25.8767	.0961038961038961	1
0	2	81	0	76.8	53	37	66.03	27	16	6.23	95	71	21	5.68	3.37	1.1	1.34	1.54	0.93	0	2	22.9525	.275964391691395	1
1	1	75	0	139.5	60	38	57.61	25	33	7.18	73	89	28	5.67	3.07	2.14	1.17	0.52	-0.24	0	1	26.9418	-0.0781759	0
1	1	64	0	168.4	49	39	59.49	18	11	5.49	54	91	16	6.21	5.49	3.52	1.4	1.21	0.57	0	2	26.0047	.103825136612022	1
1	1	60	0	217.6	59	42.3	63.81	17	12	4.36	58	68	14	4.72	4.33	2.9	1.82	0.75	-0.39	0	1	25.6241	-0.0900693	0
1	1	57	0	215.2	60	44.8	70.49	20	54	6.15	56	87	29	6.5	5.06	3.37	1.37	2.86	.319999999999999	0	1	28.2026	.0632411067193675	0
1	1	68	0	182.7	61	40.1	65.64	27	13	5.43	76	83	25	5.16	4.45	2.46	1.8	1.04	0.19	0	1	24.667	.0426966292134832	0
1	1	60	0	117.1	53	43.3	70.34	33	29	6.61	87	94	71	5.29	3.67	3.15	1.21	1.1	-0.69	0	1	29.5953	-0.188011	0
1	1	59	0	186.5	61	43	66.36	28	17	4.37	64	90	30	5.49	4.95	3.15	1.21	3.33	0.59	0	2	28.3449	.119191919191919	1
1	1	71	0	102	56	38.8	78.4	24	30	6.82	115	85	25	7.03	2.71	1.57	1.7	0.57	-0.56	0	1	25.8491	-0.206642	0
0	2	57	0	198.9	61	39	68.16	28	14	5.45	70	77.5	22	4.46	6.43	3.76	2.36	0.78	0.31	0	1	23.3574	.0482115085536548	0
1	1	51	0	104.2	61	31.9	65.82	16	13	6.97	55	69	13	5.07	4.49	3.34	1.32	1.02	-0.17	0	1	27.024	-0.0378619	0
0	2	58	0	173.1	35	41	66.66	18	13	4.97	79	54	20	5.11	5.55	3.46	1.18	2.35	0.91	0	2	25.4184	.163963963963964	1
0	2	76	0	88.3	61	46.4	69.75	22	13	6.02	108	62.9	23	7.8	5.02	2.87	1.31	2.04	.839999999999999	1	2	24.8268	.167330677290837	1
0	2	54	0	209.8	60	42.7	68.46	15	12	7.28	53	75	16	4.84	6.59	4.93	1.33	2.86	0.33	0	2	29.0091	.0500758725341427	0
0	2	59	0	170.6	61	44.1	66.52	23	15	5.53	48	59	25	4.22	4.86	2.88	1.56	2.1	0.42	0	2	25.2024	.0864197530864198	1
1	1	59	0	152.8	60	44.7	80.08	21	38	4.81	70	84	30	6.44	5.66	3.67	1.57	2.64	0.42	0	2	27.2862	.0742049469964665	1
1	1	50	0	175	60	43	63.63	31	26	7.16	70	80	44	4.82	5.54	4.69	1.47	1.12	-0.62	0	1	29.3703	-0.111913	0
1	1	63	0	135.4	53	39.6	71.17	22	14	4.2	100	65	21	5.15	3.57	1.93	1.34	0.63	0.3	0	1	24.0893	.0840336134453781	1
0	2	69	0	76.9	48	36.2	69.26	21	13	6.2	107	64	20	4.6	4.08	3.28	2.03	1.49	-1.23	0	1	28.2118	-0.301471	0
1	1	63	0	150.3	61	42.4	73.48	23	77	5.19	84	78.7	25	5.32	5.57	3.23	1.38	3.77	0.96	0	2	26.9919	.172351885098743	1
0	2	63	0	91.6	60	42.4	62.98	22	10	12.49	81	252	17	4.63	6.33	2.48	2.6	2.61	1.25	0	2	27.7707	.197472353870458	1
1	1	56	0	130.7	60	44.8	68.88	30	89	5.16	88	51.3	16	6.08	3.84	1.59	1.24	6.29	1.01	0	2	27.5687	.263020833333333	1
0	2	75	0	87.5	53	39.7	64.69	23	50	7.39	103	58	21	4.35	6.35	3.97	1.7	2.19	.679999999999999	0	2	25.0163	.107086614173228	1
0	2	53	0	174.3	61	46.2	71.88	21	15	5.96	60	54.2	13	5.29	4.94	3.2	1.46	1.52	0.28	0	1	25.3002	.0566801619433199	0
0	2	61	0	155.9	61	41.8	86.24	27	15	6.79	73	67.3	21	5.64	5.55	3	1.35	1.79	1.2	0	2	23.7645	.216216216216216	1
0	2	54	0	196.7	61	39.6	65.95	31	67	9.34	94	59	51	4.69	4.14	2.83	1.64	1.03	-0.33	0	1	25.8406	-0.0797101	0
1	1	52	0	160.6	60	43.1	73.07	19	12	6.57	81	114	18	5.03	4.89	2.74	1.52	1.52	.629999999999999	0	2	26.1292	.128834355828221	1
1	1	57	0	155.2	50	39.3	67.74	30	11	4.16	65	75	44	4.73	5.4	3.66	1.45	1.46	0.29	0	1	26.3769	.0537037037037037	0
1	1	60	0	190.4	60	38.9	65.92	28	22	7.02	56	98	31	6.41	5.06	3.61	1.47	2.1	-0.02	0	1	28.6529	-0.00395257	0
1	1	56	0	116	50	40.7	72.14	30	56	4.81	118	86	72	7	4.3	2.98	0.88	2.15	0.44	0	2	28.1184	.102325581395349	1
1	1	56	0	195.4	51	37.4	61.13	39	20	6.73	65	67	67	6.74	6.07	3.85	1.56	1.08	0.66	0	2	24.5401	.108731466227348	1
0	2	77	0	124.7	60	40.4	68.39	31	60	5.78	85	64	27	5.02	3.55	1.88	1.21	1.94	0.46	0	2	25.2957	.129577464788732	1
1	1	57	0	198	49	41.7	69.64	22	35	7.17	63	78	16	5.05	4.53	2.25	1.39	2.84	0.89	0	2	25.4155	.196467991169978	1
0	2	73	0	174.9	61	45	63.27	28	15	5.77	51	79	19	5.22	4.48	2.23	1.92	0.91	.330000000000001	0	2	23.5112	.0736607142857144	1
1	1	83	0	110.7	53	37.6	56.79	22	13	6.15	90	68	20	4.49	4.41	2.96	1.23	0.94	0.22	0	1	25.8138	.0498866213151928	0
0	2	55	0	127	51	43.5	68.2	24	18	8.08	94	54	17	5.08	6.74	4.72	2.04	1.82	-0.02	0	1	26.0092	-0.00296736	0
0	2	76	0	92.2	62	43.1	75.31	22	17	4.01	101	58	23	5.49	6.42	3.47	1.5	2.75	1.45	0	2	23.6978	.225856697819315	1
1	1	55	0	165	61	40.8	67.72	18	28	8.48	71	96.4	23	5.48	4.61	2.6	1.63	0.9	0.38	0	2	25.0833	.0824295010845988	1
0	2	74	0	49.3	60	40.2	74.85	28	15	5.13	100	91.1	27	5.46	4.61	2.52	1.46	1.53	0.63	0	2	25.2629	.136659436008677	1
0	2	51	0	132.1	61	38.9	69.74	19	18	8.41	81	57	22	4.4	5.42	3.93	1.45	2.06	.0399999999999998	0	1	27.189	.00738007380073797	0
1	1	77	0	128.2	47	40.2	68.74	29	41	6.05	66	104	29	5.83	5.81	3.41	1.75	1.27	.649999999999999	0	2	25.3296	.111876075731497	1
1	1	59	0	106.2	60	40.1	65.94	24	21	4.89	59	85	26	5.01	2.75	1.19	1.76	1.24	-0.2	0	1	25.1364	-0.0727273	0
1	1	51	0	171.4	51	41.4	64.4	16	4	6.84	75	91	21	5.44	4.45	2.33	1.28	0.86	0.84	0	2	24.3381	.18876404494382	1
0	2	53	0	126.9	61	47.5	69.88	25	8	4.42	113	80	27	5.63	6.12	3.32	1.81	0.89	0.99	0	2	22.8862	.161764705882353	1
0	2	50	0	179	50	39.7	71.03	22	6	3.27	68	54	19	5.84	4.72	3.09	1.44	1.04	0.19	0	1	25.0037	.0402542372881356	0
1	1	65	0	126.1	62	36.5	66.52	20	19	4.11	46	71	20	6.26	3.46	2.02	1.08	1.33	0.36	0	2	25.6476	.104046242774566	1
0	2	53	0	112.1	62	46.8	61.04	18	10	7.82	96	76.2	20	5.21	5.85	3.65	1.97	1.79	0.23	0	1	25.5299	.0393162393162393	0
1	1	55	0	164.6	60	45.2	68.88	24	76	7.26	67	86.3	36	5.39	5.05	3.43	1.31	1.95	0.31	0	1	27.4619	.0613861386138613	0
0	2	66	0	103.2	62	38.2	65	15	25	7.51	102	67	19	6.42	4.67	2.82	1.19	1.65	0.66	0	2	25.3401	.141327623126338	1
1	1	50	0	170.6	61	42	61.26	20	23	6.59	73	83	30	5.4	4.52	2.75	1.27	1.84	0.5	0	2	26.3062	.110619469026549	1
0	2	60	0	144.8	62	36.9	64.42	26	28	3.88	90	76	13	4.33	5.65	3.06	1.82	1.66	0.77	0	2	23.8986	.136283185840708	1
0	2	70	0	115.9	62	43.7	73.67	23	14	5.53	70	57	20	9.53	7.09	4.03	2.09	3.18	0.97	1	2	24.2377	.136812411847673	1
1	1	79	0	113.5	37	37.3	66.85	20	28	6.03	55	88.3	14	5.67	4.11	1.91	1.88	0.62	0.32	0	1	23.454	.0778588807785889	1
1	1	64	0	139.6	60	38.8	71.08	17	12	5.8	74	98.2	14	4.66	4.6	2.93	1.14	2.78	0.53	0	2	28.2648	.115217391304348	1
1	1	58	0	171.1	61	38.1	69.6	30	20	3.92	50	74	26	4.94	3.6	2.08	1.58	1.02	-0.06	0	1	25.271	-0.0166667	0
1	1	75	0	105.5	60	38.7	64.85	14	13	7.12	74	68	18	9.18	2.96	1.67	1.32	1.53	-0.03	1	1	25.8768	-0.0101351	0
0	2	59	0	146.1	61	44.8	68.86	21	17	6.3	88	50.6	23	6.48	4.47	2.79	1.39	0.64	0.29	0	1	24.0976	.0648769574944071	0
1	1	64	0	162.1	61	41.8	64.71	19	21	3.95	76	81	21	4.87	4.13	2.4	1.73	1.23	0	0	1	25.4373	0	0
1	1	57	0	142.6	49	51.1	70.57	25	16	5.96	91	74	30	4.05	6.68	3.79	1.45	1.7	1.44	0	2	23.6165	.215568862275449	1
0	2	53	0	139.1	60	44.8	72.35	39	20	4.9	84	70	30	5.05	5.22	3.36	1.17	1.19	0.69	0	2	25.3583	.132183908045977	1
0	2	52	0	151.9	74	42.2	71.85	36	28	4.89	72	69	37	4.59	3.37	1.99	1.69	0.45	-0.31	0	1	24.7938	-0.0919881	0
1	1	62	0	86.6	61	45.5	67.79	30	33	11.09	79	123.8	15	4.89	4.26	1.65	2.51	0.74	0.1	0	1	23.636	.0234741784037559	0
0	2	53	0	145.5	62	41.5	69	32	32	8.65	83	55.6	34	4.66	4.84	3.14	1.65	0.82	.0499999999999998	0	1	24.6867	.0103305785123967	0
0	2	55	0	149.5	61	40.9	65.68	23	15	7.06	103	69	24	5.22	5.55	3.39	1.62	1.11	0.54	0	2	24.4588	.0972972972972972	1
1	1	59	0	156.4	61	41.1	77.53	33	56	5.43	33	80	32	5.78	4.32	1.78	1.37	2.5	1.17	0	2	24.0874	.270833333333333	1
0	2	74	0	120.9	49	39	63.08	27	12	6.32	94	56	28	4.71	4.21	2.21	1.68	1.5	0.32	0	1	23.9032	.0760095011876485	1
0	2	54	0	153.7	62	45.4	71.55	19	13	5.49	101	65	16	5.21	6.45	4.2	1.8	3.55	0.45	0	2	27.2181	.0697674418604651	0
1	1	68	0	128.4	50	36.1	55.15	27	22	8.01	75	90.1	32	5.18	4.19	2.17	1.3	2.6	0.72	0	2	26.2593	.171837708830549	1
1	1	71	0	169.2	58	43.3	78.65	31	31	7.14	85	72.6	39	5.59	3.24	1.96	1.24	1.83	.0400000000000003	0	1	26.6101	.0123456790123458	0
0	2	65	0	118	62	37.5	54.02	17	11	8.66	63	59.1	16	4.69	4.38	2.5	1.44	0.84	0.44	0	2	23.8748	.100456621004566	1
1	1	76	0	93.7	41	37.2	59.52	15	12	4.65	76	73	10	4.59	4.27	1.98	1.98	0.55	0.31	0	1	22.6125	.072599531615925	1
0	2	58	0	77.6	61	46.4	74.31	30	11	4.41	73	55.4	24	4.65	5.49	3.07	1.69	0.9	0.73	0	2	22.7869	.132969034608379	1
1	1	50	0	163.2	49	39.6	71.61	24	40	7.87	107	70	30	5.35	4.26	2.64	1.44	0.71	0.18	0	1	24.9541	.0422535211267605	0
0	2	57	0	120.8	61	36.1	68.23	22	17	4.9	99	59.7	26	6.59	4.35	3.48	1.02	2.43	-0.15	0	1	28.9907	-0.0344828	0
1	1	72	0	117	49	32.7	66.48	20	55	4.58	60	83	19	4.83	5.23	3.99	1.53	2.28	-0.29	0	1	29.1188	-0.0554493	0
0	2	50	0	223.1	59	48	76.63	20	19	7.74	69	58	13	6.06	5.92	3.55	1.49	3.47	0.88	0	2	26.0558	.148648648648649	1
1	1	75	0	124.3	47	31.5	65.52	14	15	5.72	72	86	12	8.16	4.48	3.35	1.21	0.83	-0.08	1	1	27.5334	-0.0178571	0
0	2	56	0	169	50	40.5	68.11	22	13	5.03	72	78	26	4.49	5.33	3.13	1.34	2.65	0.86	0	2	26.0985	.161350844277674	1
1	1	52	0	177.5	59	44.7	82.03	29	17	7.84	60	84	40	6.55	5.06	4.45	1.4	1.8	-0.79	0	1	30.6884	-0.156126	0
1	1	69	0	132.9	61	42.5	68.33	30	90	5.4	53	58	43	7.55	3.57	2.66	0.81	1.35	.0999999999999996	1	1	27.0746	.0280112044817926	0
1	1	60	0	153.8	62	39.4	64.8	21	14	9.71	72	81.2	24	4.95	4.19	2.29	1.3	0.65	0.6	0	2	24.3044	.143198090692124	1
1	1	62	0	158.7	52	35.4	60.78	21	51	7.97	94	93	44	6.74	5.94	4.03	1.48	1.59	0.43	0	2	27.0226	.0723905723905724	1
0	2	77	0	88.6	45	42.1	74.31	56	40	4.41	79	58.7	61	5.49	5.91	4.57	1.71	1.94	-0.37	0	1	28.0145	-0.0626058	0
1	1	66	0	130.4	61	39	66.34	20	31	5.92	67	100	19	4.58	3.56	2.22	0.76	3.81	0.58	0	2	29.7474	.162921348314607	1
0	2	78	0	112.7	60	39.2	72.7	20	13	5.18	73	49	18	8.95	5.03	2.35	1.74	0.66	0.94	1	2	21.0541	.186878727634195	1
1	1	73	0	102.5	61	41.3	73.41	34	40	5.4	62	79	60	7.85	4.39	3.1	1.05	1.69	0.24	1	1	27.5451	.0546697038724373	0
1	1	52	0	163.2	62	41.2	78.05	30	29	5.26	71	76	33	4.95	4.67	3.23	1.56	1.24	-0.12	0	1	26.6611	-0.0256959	0
0	2	50	0	144.2	51	39.4	72.86	18	14	5.3	67	45	19	5.76	4.45	2.76	1.16	0.76	0.53	0	2	23.9602	.119101123595506	1
1	1	62	0	124.9	61	43.7	73.83	23	29	4.67	65	76	21	5.04	4.98	3.8	1.5	1.97	-0.32	0	1	28.5466	-0.064257	0
1	1	81	0	141.6	62	41.2	66.76	32	20	8.04	50	94	24	4.55	4.7	2.6	1.9	0.64	0.2	0	1	24.4814	.0425531914893617	0
0	2	50	0	246.6	61	35.2	63.43	17	7	4.98	42	68	11	5.08	4.56	3.44	1.8	1.05	-0.68	0	1	27.1731	-0.149123	0
1	1	50	0	92.6	60	43.3	65.75	44	175	4.17	58	72.4	73	5.16	4.37	2.48	1.56	1.75	0.33	0	2	25.2847	.0755148741418765	1
1	1	62	0	138.2	60	33.9	63.78	30	22	5.89	58	97	29	6.11	3.53	2.4	1.42	0.57	-0.29	0	1	26.9609	-0.082153	0
1	1	52	0	138.1	61	36.9	61.87	24	20	6.21	68	79	30	4.46	3.18	2.24	0.97	0.53	-0.03	0	1	26.6213	-0.00943396	0
1	1	63	0	63.3	61	41	63.38	24	48	7	129	106	30	5.19	5.21	3.88	1.33	3.22	0	0	1	30.6467	0	0
1	1	56	0	185.6	64	42.8	80.81	32	72	5.79	75	99	28	5.84	5.19	3.81	1.46	3.62	-0.08	0	1	30.6102	-0.0154143	0
0	2	62	0	107.5	62	41	68.76	19	8	4.88	84	57	20	5.11	4.77	2.45	1.63	0.74	0.69	0	2	22.4783	.144654088050314	1
1	1	60	0	149.9	61	44.7	70.96	20	20	10.41	69	116.3	20	5.54	4.42	2.8	1.22	2.72	0.4	0	2	28.9252	.0904977375565611	1
1	1	64	0	171.1	49	44.1	64.46	31	41	5.29	60	92.6	37	5.73	4.62	2.75	1.48	2.5	0.39	0	2	27.0904	.0844155844155844	1
1	1	55	0	132.5	48	38.8	61.4	22	123	4.28	66	79	19	5.18	5.88	3.94	1.49	2.13	0.45	0	2	26.9039	.0765306122448979	1
1	1	62	0	95	50	41.7	65.88	22	22	4.12	54	89.6	34	5.87	4.8	3.6	1.24	1.93	-0.04	0	1	28.8168	-0.00833333	0
0	2	55	0	123.2	62	42.6	73.16	22	14	5.23	59	56.6	24	5.37	3.83	1.93	1.74	1.41	0.16	0	1	23.8871	.0417754569190601	0
0	2	56	0	128.7	60	40.3	66.06	21	12	8.48	78	66	17	5.11	4.55	3.05	1.63	0.78	-0.13	0	1	25.5061	-0.0285714	0
1	1	81	0	117.5	60	38.1	67.37	20	27	9.91	71	124.3	23	5.41	5.07	3.06	1.12	1.49	0.89	0	2	27.1058	.175542406311637	1
0	2	53	0	153.3	61	38.1	60.57	34	10	4.77	110	64	37	4.77	5.19	3.69	1.1	2.31	0.4	0	2	27.5064	.0770712909441234	1
1	1	50	0	217.3	49	44.6	69.1	19	12	5.31	69	83	24	4.63	2.81	1.78	1.06	1	-0.03	0	1	26.6731	-0.0106762	0
1	1	74	0	111.5	48	41.9	65.67	25	29	4.8	79	75	39	5.26	5.14	3.1	1.13	2.77	0.91	0	2	26.5138	.17704280155642	1
0	2	61	0	112.3	50	41.7	72.65	21	10	5.9	94	60	22	4.72	6.63	3.67	2	1.34	0.96	0	2	22.4323	.144796380090498	1
0	2	52	0	234.1	62	43	67.92	19	9	5.98	70	58	19	5.77	7.25	4.94	1.74	0.7	0.57	0	2	24.3888	.0786206896551724	1
1	1	61	0	81.5	49	35.4	63.87	22	31	8.32	69	68	26	5.03	4.7	4.08	1.16	2.08	-0.54	0	1	30.0644	-0.114894	0
1	1	79	0	110.2	51	37.3	72.97	15	20	7.91	51	80	7	9.04	2.5	1.1	1.16	1.51	0.24	1	1	25.5862	0.096	1
1	1	56	0	130	49	40.7	70.8	25	28	4.55	72	75.7	27	4.41	4.14	2.6	1.52	1.04	.0199999999999996	0	1	25.6972	.00483091787439603	0
0	2	60	0	130.5	60	44.7	67.82	17	10	6.7	69	72	14	5.31	5.29	2.65	1.98	1.34	0.66	0	2	22.9695	.12476370510397	1
0	2	55	0	159.2	61	47.9	68.15	52	59	5.23	127	56.9	73	4.85	5.08	3.22	1.18	1.01	0.68	0	2	24.5672	.133858267716535	1
1	1	65	0	164	46	39.2	61.04	19	23	6.55	86	88	20	6.58	4.65	2.7	1.37	1.4	0.58	0	2	25.5201	.124731182795699	1
1	1	64	0	195.4	62	38.1	64.23	27	21	7.6	72	121	47	6.38	4.59	2.49	1.44	1.04	0.66	0	2	25.84	.143790849673203	1
1	1	74	0	79.9	49	35.8	62.05	23	24	5.27	82	92.7	29	7.23	3.64	2.39	1.02	0.92	0.23	1	1	26.8335	.0631868131868132	0
0	2	58	0	166.7	63	38.8	67.08	20	17	8.83	57	70	23	10.49	5.43	3.14	1.27	2.68	1.02	1	2	25.593	.187845303867403	1
1	1	83	0	82.3	62	45.8	73.92	22	30	5.04	73	80	23	5.81	6.97	5.57	1.78	1.92	-0.38	0	1	29.4009	-0.0545194	0
1	1	65	0	181.3	61	43.8	78.39	24	13	4.46	57	54	20	5.03	5.5	3.19	2.58	0.71	-0.27	0	1	22.9207	-0.0490909	0
1	1	60	0	135.8	60	36.7	70.15	71	50	7.69	69	94.4	188	4.53	3.4	2	1.33	0.27	.0699999999999998	0	1	25.526	.0205882352941176	0
0	2	73	0	92.9	53	42	60.43	17	31	6.83	82	76	13	5.27	3.22	1.42	1.17	0.94	0.63	0	2	24.016	.195652173913044	1
1	1	54	0	120.6	60	40	62.29	25	14	5.52	87	58	17	5.23	5.87	2.28	2.46	1.48	1.13	0	2	19.7661	.192504258943782	1
1	1	52	0	198.5	61	45	69.32	34	52	8.56	69	74	61	6.72	5.97	4.01	1.22	2.58	0.74	0	2	27.1816	.123953098827471	1
1	1	54	0	99.6	62	37.4	64.63	24	13	7.26	81	72	30	4.78	4.83	3.68	1.43	1.65	-0.28	0	1	28.0509	-0.057971	0
1	1	51	0	172	61	42.6	67.13	24	34	8.56	105	88.8	41	6.32	4.76	2.93	1.33	1.51	0.5	0	2	26.1596	.105042016806723	1
0	2	52	0	134.7	51	40	69.53	33	25	5.46	65	50	45	8.51	6.55	4	1.57	3.19	0.98	1	2	25.3211	.149618320610687	1
0	2	52	0	202.7	48	37.2	62.56	14	13	6.04	78	65.5	13	4.86	4.65	2.93	1.25	1.54	0.47	0	2	25.5991	.101075268817204	1
1	1	63	0	177.5	61	43.5	70.14	27	15	6.15	73	96	36	4.78	4.27	2.55	1.56	0.96	0.16	0	1	25.8669	.0374707259953161	0
0	2	50	0	213.3	48	39.6	72.22	18	16	6.25	69	63	20	5.66	5.41	3.88	1.53	1.19	2.22044604925031E-016	0	1	26.3675	4.10433650508376E-017	0
0	2	60	0	117.2	61	46	66.62	25	10	6.38	70	72	17	5.48	5.16	3.03	1.66	0.36	0.47	0	2	23.6	.0910852713178295	1
0	2	63	0	116.4	73	37.3	67.25	19	15	4.3	79	84.2	19	5.48	4.55	2.58	1.96	1.8	.00999999999999979	0	1	25.6473	.00219780219780215	0
1	1	54	0	169.2	49	36.2	68.43	20	26	6.01	52	83	31	6.73	4.54	3.27	1.44	1.89	-0.17	0	1	28.0874	-0.0374449	0
1	1	54	0	198.9	61	43.1	74.71	19	35	5.73	83	98.2	37	5.32	4.1	2.15	1.26	2.59	0.69	0	2	26.7284	.168292682926829	1
0	2	54	0	129.1	60	47.2	63.48	31	21	7.49	87	57.7	28	4.36	4.23	2.01	1.83	0.76	.390000000000001	0	2	22.4592	.0921985815602838	1
1	1	50	0	164.8	51	38.1	62.56	15	12	5.79	65	72	7	4.13	5.49	3.43	1.38	1.31	0.68	0	2	25.0781	.123861566484517	1
0	2	70	0	98.8	61	41.7	74.92	21	11	5.53	51	54.4	21	4.62	4.1	2.47	1.38	1.64	0.25	0	1	25.173	.0609756097560975	0
1	1	68	0	137.1	53	40	64.28	22	23	6.43	102	72.7	26	4.49	4.37	2.81	1.15	0.84	0.41	0	2	25.481	.0938215102974829	1
0	2	70	0	90.9	41	44.3	65.25	19	15	7.7	143	60	16	5.04	6.55	4.03	1.89	1.32	0.63	0	2	23.8591	.0961832061068702	1
0	2	73	0	97.1	61	35.9	70.1	32	69	7.14	136	79.4	29	8.38	3.21	1.72	1.56	0.81	-0.07	1	1	25.0651	-0.0218069	0
1	1	53	0	236.9	63	42.5	66	17	26	6.14	78	81.4	23	4.92	4.45	2.28	1.05	3.27	1.12	0	2	26.3083	.251685393258427	1
1	1	50	0	221.7	63	38.4	71.77	39	47	7.95	91	92.4	59	4.61	4.46	2.97	1.08	0.97	0.41	0	2	26.673	.0919282511210762	1
0	2	55	0	175.2	63	33.8	66.69	22	15	8.28	73	70	20	4.18	4.22	2.6	1.66	0.69	-0.04	0	1	24.903	-0.00947867	0
0	2	53	0	208.7	51	38.8	62.55	26	75	5.58	57	53.1	45	7.73	5.25	2.44	1.19	5.02	1.62	1	2	25.4654	.308571428571429	1
1	1	69	0	170.1	58	43.5	75.81	26	13	5.39	46	89.2	19	5.38	1.66	0.65	1.25	0.11	-0.24	0	1	25.18	-0.144578	0
0	2	50	0	212.9	61	41.7	66.83	22	9	6.49	77	60.5	22	5.24	5.45	2.64	2.21	0.87	0.6	0	2	21.5822	.110091743119266	1
1	1	55	0	129.3	60	41	65.65	20	15	7.3	65	77	32	5.15	4.16	2.56	1.42	0.67	0.18	0	1	25.1713	.0432692307692308	0
0	2	61	0	187.9	62	40.1	63.68	17	16	6.93	66	52.3	19	5.24	4.03	2.51	1.04	1.26	0.48	0	2	25.022	.119106699751861	1
1	1	81	0	115.9	49	39.9	67.15	20	21	5.61	108	79	24	5	3.75	2.21	1.22	1.51	0.32	0	1	26.0158	.0853333333333333	1
1	1	59	0	194.1	61	44.6	69.72	18	16	7.64	70	101	20	6.36	5.51	3.09	1.58	0.86	0.84	0	2	24.4932	.152450090744102	1
1	1	63	0	105.8	61	39.9	63.42	32	39	6.41	75	85.6	53	12.56	2.88	1.71	1.36	1.55	-0.19	1	1	26.9171	-0.0659722	0
1	1	53	0	203.5	62	36.4	57.43	18	13	4.99	54	82	25	4.25	4.13	2.88	1.32	1.15	-0.07	0	1	27.0375	-0.0169492	0
1	1	59	0	150.8	60	39	70.01	22	25	5.85	88	67	11	5.62	4.67	2.06	2.27	1.04	0.34	0	2	22.1004	.0728051391862955	1
0	2	61	0	163.4	51	39.1	66.55	23	20	7.11	82	58	25	4.26	4.76	2.56	1.6	0.78	0.6	0	2	22.9617	.126050420168067	1
0	2	50	0	178.3	48	41.3	71.22	31	19	7.03	91	69	37	5.81	3.92	1.88	1.8	0.74	0.24	0	1	23.2498	.0612244897959184	0
0	2	50	0	201.9	61	44.5	74.34	21	15	5.73	45	68.1	15	4.64	5.46	3.14	2	0.92	0.32	0	1	23.6103	.0586080586080586	0
0	2	62	0	82.6	63	41.7	66.18	22	13	8.89	104	58.6	18	4.95	5.84	3.51	2.05	1.11	0.28	0	1	23.7007	.0479452054794521	0
0	2	55	0	149.5	61	40.3	72.22	17	15	5.74	124	61.4	23	5.81	4.78	2.5	1.78	1.48	0.5	0	2	23.5598	.104602510460251	1
1	1	53	0	187.1	74	42.1	64.68	27	22	5.72	77	91.3	37	4.89	5.26	3.12	1.47	1.16	0.67	0	2	25.207	.127376425855513	1
0	2	50	0	160	62	42.6	69.23	16	18	6.13	60	73	11	5.24	5.46	3.96	1.59	1.41	-0.09	0	1	27.1171	-0.0164835	0
0	2	62	0	102.8	61	38.3	70.81	32	67	6.57	111	73	52	4.91	5.22	3.12	1.74	0.7	0.36	0	2	24.14	.0689655172413793	0
1	1	55	0	141.6	51	48.2	71.7	19	21	5.42	80	100	31	4.88	4.2	2.22	1.26	2.28	0.72	0	2	26.4474	.171428571428571	1
0	2	52	0	193.7	61	43.6	68.25	17	10	4.83	66	62	9	4.61	5.34	3.28	1.71	1.71	0.35	0	2	25.0004	.0655430711610487	0
0	2	57	0	139.9	60	38.7	64.8	22	13	3.82	74	63	21	4.51	5.25	3.26	1.31	1.61	0.68	0	2	25.1062	.12952380952381	1
0	2	80	0	78.5	53	41.3	64.56	27	24	8.46	46	83	23	4.12	3.75	1.74	1.88	0.52	0.13	0	1	23.527	.0346666666666666	0
1	1	57	0	164.8	41	35.5	63.47	21	70	4.8	78	83	27	5.22	4.04	2.96	1	2.79	.0800000000000001	0	1	29.2957	.0198019801980198	0
1	1	54	0	159.8	63	41.4	68.54	27	25	8.14	69	89	21	4.19	4.72	3.03	1.74	0.86	-0.05	0	1	25.9408	-0.0105932	0
0	2	54	0	162.3	63	41.2	69.23	21	14	5.78	94	51	20	5.64	4.72	2.76	1.65	0.69	0.31	0	1	23.3945	.0656779661016949	0
1	1	58	0	162.7	61	38.9	67.16	21	19	7.48	79	80.3	25	9.06	4.2	2.68	1.26	0.69	0.26	1	1	25.622	.0619047619047619	0
0	2	50	0	284	61	41.9	65.37	19	23	3.83	68	88.8	25	5.36	5.5	3.41	2.07	1.35	0.02	0	1	25.6629	.00363636363636364	0
1	1	82	0	141.5	50	45	75.98	21	29	5.77	83	90	22	5.52	5.7	3.1	1.37	1.23	1.23	0	2	23.987	.215789473684211	1
0	2	77	0	99.7	62	41.2	69.66	20	19	3.96	69	50	22	7.08	6.27	3.6	1.92	1.69	0.75	0	2	23.1375	.119617224880383	1
1	1	77	0	81.7	48	40.1	65.47	19	20	3.84	64	67	18	4.62	3.5	1.73	1.64	0.69	0.13	0	1	23.729	.0371428571428572	0
0	2	64	0	173.9	60	41.1	71.15	31	7	6.75	69	61	27	4.25	4.54	2.19	2.16	1.52	0.19	0	1	23.1643	.0418502202643172	0
0	2	50	0	236.8	47	47.7	74.87	24	17	7.2	72	55.8	32	5.43	5.43	2.78	1.57	1.25	1.08	0	2	22.3321	.198895027624309	1
0	2	66	0	141.3	60	42.7	68.98	17	12	8.73	73	68	26	13.49	3.36	1.67	1.47	1.6	0.22	1	1	24.8816	.0654761904761905	0
0	2	53	0	171.4	60	40.3	65.6	20	37	5.67	65	74.2	25	4.91	4.04	2.47	1.31	2.24	0.26	0	1	26.7096	.0643564356435643	0
0	2	55	0	148.1	41	37.3	67.21	20	15	5.63	100	69	13	3.97	4.44	2.51	1.66	0.73	.270000000000001	0	1	24.0107	.060810810810811	0
1	1	64	0	236	50	38.3	67.95	21	15	7.07	85	97.3	18	5.26	4.22	2.6	1.12	1.24	0.5	0	2	26.5124	.118483412322275	1
1	1	61	0	126	47	34.1	71.19	21	31	6.75	89	87	36	11.13	5.65	4.36	1.15	2.28	0.14	1	1	29.4178	.0247787610619469	0
0	2	66	0	119	48	42.1	70.97	14	19	7.07	71	102	13	4.65	5.97	4.32	1.92	1.3	-0.27	0	1	27.9771	-0.0452261	0
1	1	51	0	150.7	61	47.1	76.89	21	16	6.14	79	92.3	33	4.98	4.05	2.36	0.91	1.25	0.78	0	2	25.964	.192592592592593	1
1	1	78	0	101.1	73	39.3	69.52	24	19	5.91	82	69	31	5.39	4.46	3.69	1.54	1.81	-0.77	0	1	29.1255	-0.172646	0
1	1	64	0	117.4	61	40.6	66.75	18	39	5.62	107	61	27	5.44	4.34	3.01	0.95	3.36	0.38	0	2	28.4229	.087557603686636	1
1	1	56	0	146.7	61	39.9	65.6	26	51	6.09	98	97	34	5.72	5.21	3.3	1.25	2.05	0.66	0	2	27.0997	.126679462571977	1
1	1	54	0	148.5	49	40.7	68.97	15	31	5.74	83	80	19	4.69	4.38	2.83	1.08	3.12	0.47	0	2	28.1714	.107305936073059	1
1	1	59	0	163.8	46	40.8	64.94	20	15	6.96	68	82.2	37	5.55	4.38	2.67	1.21	1.27	0.5	0	2	25.7826	.114155251141553	1
0	2	51	0	246.2	62	41.9	65.33	24	44	5.27	69	60	29	4.28	5.19	3.26	1.81	1.63	.120000000000001	0	1	25.1732	.0231213872832371	0
0	2	59	0	181.9	61	41.2	65.34	24	11	4.81	85	61	24	5.57	4.57	2.83	2.03	1.02	-0.29	0	1	24.7581	-0.0634573	0
1	1	83	0	113.3	48	41.4	64.94	24	10	7.05	89	85	18	5.84	3.7	1.71	2.06	0.44	-0.07	0	1	23.5505	-0.0189189	0
1	1	65	0	110.8	62	40	64.85	19	34	7	86	78.9	21	7.05	4.32	2.96	1.58	1.24	-0.22	0	1	26.7803	-0.0509259	0
1	1	62	0	96.3	60	44.2	64.63	21	20	4.32	87	87	24	5.35	4.51	3.03	1.15	1.88	0.33	0	2	27.4863	.0731707317073171	1
0	2	69	0	104.1	61	43.3	66.14	21	13	5.12	72	64.7	21	5.17	3.6	2.33	1.66	1.49	-0.39	0	1	26.2634	-0.108333	0
1	1	56	0	218	61	39.2	61.42	49	110	6.55	63	77	49	4.7	5.18	3.12	1.75	0.78	0.31	0	1	24.482	.0598455598455598	0
1	1	56	0	227.1	62	36.8	68.89	18	32	4.63	63	81	14	15.92	6.02	3.9	1.35	1.73	0.77	1	2	26.053	.127906976744186	1
0	2	65	0	101.5	57	43.4	62.7	33	44	6.09	94	62	34	4.6	5.87	3.13	2.01	1.13	0.73	0	2	22.4679	.124361158432709	1
0	2	64	0	115.7	74	36.5	68.77	18	10	5.05	104	52	14	4.79	3.99	2.1	1.74	0.97	0.15	0	1	23.4103	.037593984962406	0
1	1	80	0	138.5	60	41.9	76.86	58	83	5.78	109	95	79	6.12	4.88	3.37	1.26	1.77	0.25	0	1	27.8536	.0512295081967213	0
1	1	52	0	173.2	60	41.5	64.69	27	10	5.97	93	82	27	5.46	4.24	2.25	1.59	1.59	0.4	0	2	25.0418	.0943396226415095	1
1	1	80	0	185.1	41	36.2	69.11	22	3	6.2	98	104	10	4.48	3.08	1	2.01	0.89	.0700000000000003	0	1	23.962	.0227272727272728	0
0	2	69	0	91.5	59	42.6	65.75	22	11	5.91	112	57	16	4.62	4.6	3.14	1.77	0.67	-0.31	0	1	25.2247	-0.0673913	0
1	1	60	0	96.7	61	40.5	69.05	16	213	4.41	125	82.1	44	5.59	5.75	3.9	1.14	2.27	0.71	0	2	27.3773	.123478260869565	1
1	1	54	0	86.5	61	38.5	64.68	20	35	7.44	68	153.9	14	5.37	5.59	3.24	1.3	2.19	1.05	0	2	28.1872	.18783542039356	1
1	1	62	0	157.1	41	38	65.3	27	33	5.55	69	86.6	29	4.83	5.66	3.92	1.21	1.32	0.53	0	2	26.8692	.0936395759717315	1
0	2	74	0	92.4	61	38.6	74.18	21	21	4.92	72	76	25	5.19	5.01	3.41	1.31	2.23	0.29	0	1	27.4	.0578842315369261	0
0	2	59	0	150.4	62	42.8	61.35	21	42	6.25	83	85.7	25	5.77	4.14	2.4	1.9	0.94	-0.16	0	1	25.2876	-0.0386473	0
1	1	69	0	129.9	50	38.5	67.69	24	18	4.51	77	61	24	5.09	5.79	3.56	1.61	1.17	0.62	0	2	24.1592	.107081174438687	1
1	1	60	0	140.4	61	40.4	66.34	17	20	7.08	71	70	18	5.84	2.93	2.01	1.29	0.65	-0.37	0	1	26.2832	-0.12628	0
1	1	62	0	182.8	52	49.6	67.91	26	20	6.15	59	91	31	5.05	4.23	2.3	1.2	2.11	.730000000000001	0	2	26.1227	.1725768321513	1
0	2	60	0	221	48	43.2	68.14	22	38	8.61	79	72	26	5.58	5.35	3.48	1.44	1.86	0.43	0	2	26.1953	.0803738317757009	1
0	2	60	0	94.3	61	42.2	71.79	23	81	7.51	74	81.5	27	6.63	4.68	3.29	0.89	2.55	0.5	0	2	28.4115	.106837606837607	1
0	2	55	0	101	41	40.9	68.73	19	10	4.78	54	58	15	4.65	4.75	3.32	1.41	1.65	.0200000000000002	0	1	26.4985	.00421052631578952	0
0	2	78	0	158	59	40.1	67.76	26	16	5.62	28	66	28	5.54	8.11	5.97	1.96	2.53	0.18	0	1	27.8307	.0221948212083847	0
1	1	51	0	195.1	60	37.4	70.65	23	25	5.34	73	76	24	5.39	4.39	3.26	1.81	0.76	-0.68	0	1	27.0124	-0.154897	0
1	1	60	0	141.7	60	38.2	64.67	25	15	5.81	46	91	27	5.29	4.98	3.45	1.24	1.09	0.29	0	1	27.0016	.0582329317269077	0
0	2	68	0	126.8	62	34.3	72.51	23	15	6.2	49	69	15	5.33	5.69	4.91	1.85	1.36	-1.07	0	1	29.5556	-0.188049	0
1	1	63	0	128.6	61	45.3	64.86	25	25	8.29	67	104	32	5.33	3.24	1.68	1.45	0.87	0.11	0	1	25.845	.0339506172839507	0
1	1	64	0	126.8	60	38.6	65.21	26	48	5.67	89	87	33	5.42	2.94	1.3	1.41	0.62	0.23	0	1	24.4374	.0782312925170068	1
0	2	78	0	105.2	61	35.3	68.28	37	57	4.52	57	66	71	5.43	4.48	3.12	1.21	1.96	0.15	0	1	27.1602	.0334821428571429	0
0	2	78	0	103.3	59	44.4	71.08	26	48	5.61	95	69	39	6.42	6.81	3.8	1.51	3.27	1.5	0	2	24.7465	.220264317180617	1
1	1	50	0	256.9	49	39.3	64.42	22	11	3.87	66	93	26	4.89	4.28	2.45	1.55	0.76	0.28	0	1	25.1754	.0654205607476636	0
0	2	60	0	128.6	61	39.9	61.44	14	12	4.46	83	56.7	16	4.02	5.51	3.6	1.27	1.4	0.64	0	2	25.1197	.116152450090744	1
1	1	82	0	140.8	60	42.2	63.75	34	26	7.47	80	87	57	8.55	3.19	2	1.04	1.5	0.15	1	1	27.0847	.0470219435736677	0
0	2	71	0	123.6	53	36.8	61.63	25	16	5.59	69	61	23	6.38	6.11	3.99	1.68	1.48	0.44	0	2	25.1012	.0720130932896891	1
0	2	58	0	101.5	56	43.8	75.01	23	16	7	86	63	23	5.4	4.25	3.22	1.24	1.93	-0.21	0	1	27.9719	-0.0494118	0
0	2	52	0	100.8	60	38	61.57	22	36	6.63	106	69.6	23	4.38	4.75	2.57	1.9	0.9	0.28	0	1	23.5883	.0589473684210527	0
1	1	79	0	156.6	61	36.3	60.71	20	11	7.77	80	67	20	6.11	4.36	1.39	0.97	5.76	2	0	2	25.5401	.458715596330275	1
1	1	57	0	232.8	63	42.4	64.64	20	40	5.43	69	92	12	5.06	4.64	2.5	1.07	1.94	1.07	0	2	25.5748	.230603448275862	1
1	1	62	0	96.5	61	41.3	71.67	19	62	5.31	154	76.3	21	4.26	4.68	2.82	1.1	0.65	0.76	0	2	24.6268	.162393162393162	1
0	2	70	0	121.4	50	38.4	67.61	20	18	5.53	94	58	14	5.23	7.02	4.03	1.7	1.91	1.29	0	2	23.1418	.183760683760684	1
0	2	58	0	133.1	48	43.6	67.73	25	19	5.77	104	58	34	5.43	5.14	3.24	1.56	2.54	.339999999999999	0	2	26.1085	.0661478599221789	0
1	1	62	0	131.5	53	35.4	61.36	20	21	6.48	68	82	11	4.94	4.99	3.01	1.27	1.5	0.71	0	2	25.551	.142284569138277	1
1	1	71	0	105.4	49	39.7	68.05	25	35	6.51	72	76	19	6.29	4.18	2.71	1.39	1.52	.0799999999999998	0	1	26.4781	.0191387559808612	0
0	2	65	0	76.8	59	39.4	68.82	24	16	7.02	70	53	34	5.5	3.7	3.03	1.43	1.35	-0.76	0	1	27.8058	-0.205405	0
1	1	75	0	102.1	50	34.6	72.07	25	20	5.35	66	89	18	5.55	7.34	3.66	1.74	1.49	1.94	0	2	21.7603	.264305177111717	1
0	2	65	0	126.9	49	44.1	81.71	19	58	4.56	86	47	25	4.69	4.01	2.9	1.6	0.99	-0.49	0	1	25.9301	-0.122195	0
1	1	55	0	225.4	61	42.4	74.07	30	17	6.81	80	96	34	5.49	4.68	3.11	1.35	1.5	0.22	0	1	27.2535	.047008547008547	0
1	1	68	0	147.6	47	42.4	66.33	18	44	6.31	89	81	24	4.85	5.59	4.06	1.48	1.83	.0500000000000003	0	1	27.8536	.00894454382826481	0
1	1	54	0	196.5	49	42.6	59.59	18	10	6.98	63	88	16	4.86	4.16	1.95	1.45	0.76	0.76	0	2	23.5918	.182692307692308	1
1	1	51	0	142.7	61	43.1	64.36	22	13	4.96	96	88	28	5.61	3.95	2.44	1.15	1.86	0.36	0	2	26.9762	.0911392405063292	1
1	1	69	0	148.8	73	44.2	71.01	24	22	6.86	80	75	31	5.36	3.64	2.13	1.24	1.98	0.27	0	1	26.372	.0741758241758242	1
1	1	52	0	189.7	60	38.4	61.95	16	15	4.06	82	88	16	4.77	3.71	2	1.42	0.91	0.29	0	1	25.1207	.078167115902965	1
0	2	57	0	178.4	61	40.1	63.07	19	14	9.78	94	54	16	5.37	5.74	3.43	1.89	0.78	0.42	0	2	23.1754	.0731707317073171	1
1	1	72	0	118.7	62	39.7	63.05	25	13	3.6	96	87	23	5.4	3.21	2.12	0.84	1.3	0.25	0	1	27.2347	.0778816199376947	1
1	1	59	0	157.3	53	40.6	68.04	34	172	5.21	129	83	48	4.7	6.03	4.57	1.91	1.23	-0.45	0	1	27.8791	-0.0746269	0
0	2	55	0	173.3	50	41.6	73.46	22	72	4.77	82	66	26	5.91	6.19	3.16	1.64	2.35	1.39	0	2	23.1372	.224555735056543	1
1	1	57	0	141.7	48	43.1	70.83	36	37	7.32	87	78	60	8.36	5.04	3.57	1.59	0.92	-0.12	1	1	26.582	-0.0238095	0
1	1	77	0	154.5	72	40.3	62.05	23	28	4.94	173	70	24	7.11	3.38	2.7	1.19	1.47	-0.51	1	1	28.2998	-0.150888	0
1	1	60	0	172.3	49	40	67.92	27	17	9.8	72	87.5	28	4.84	5.96	4.03	1.36	1.13	0.57	0	2	26.2818	.0956375838926174	1
1	1	76	0	132.8	39	44.3	71.08	25	24	4.88	64	92	30	5.15	4.9	3.33	1.56	1.16	.0100000000000002	0	1	26.9146	.00204081632653066	0
1	1	51	0	240	62	39	61.26	24	32	4.34	54	78.1	33	4.89	4.58	2.62	1.37	0.84	0.59	0	2	24.4742	.12882096069869	1
1	1	59	0	173.8	61	39.1	66.33	13	14	7.62	53	83.9	17	5.81	4.51	2.81	1.33	1.11	0.37	0	2	25.8136	.0820399113082039	1
1	1	53	0	181.9	63	42.5	65.18	19	41	8.45	59	83	15	5.68	4.63	3.14	1.49	0.99	-2.22045e-16	0	1	26.4654	-4.79578e-17	0
1	1	61	0	146	50	40.9	67.09	17	19	7.53	55	82.6	10	4.71	4.63	3.18	1.29	0.93	0.16	0	1	26.5249	.0345572354211662	0
0	2	50	0	211	62	43.6	65.35	25	12	5.62	53	68	23	5.73	6.42	3.37	2.13	1.03	0.92	0	2	21.9462	.143302180685358	1
1	1	51	0	127.6	49	43.2	66.53	25	24	10.08	57	107	34	6.5	2.79	1.39	0.9	2.12	0.5	0	2	27.4664	.17921146953405	1
1	1	60	0	229.4	60	41.2	70.91	20	37	6.28	43	93	29	5.18	5.36	4.21	1.37	1.13	-0.22	0	1	28.7099	-0.0410448	0
0	2	75	0	109	53	35.2	63.78	21	11	6	64	62	18	4.82	4.61	2.84	2.04	1	-0.27	0	1	24.7028	-0.0585683	0
1	1	63	0	138.7	64	40	66.62	15	16	6.44	82	87	17	5.4	3.99	2.53	1.49	0.72	-0.03	0	1	25.9543	-0.0075188	0
1	1	80	0	109.6	54	41	65.07	22	13	8.75	72	76	25	6.3	5.38	3.32	1.54	0.84	0.52	0	2	24.658	.0966542750929368	1
0	2	61	0	170.3	61	40.9	69.9	16	14	6.3	73	72	11	4.95	6.82	4.52	1.5	2.58	.800000000000001	0	2	26.5844	.117302052785924	1
0	2	60	0	131.3	46	41.6	62.24	19	24	5.86	86	52	19	4.93	3.83	2.14	1.28	1.09	0.41	0	2	24.0994	.107049608355091	1
0	2	56	0	162.5	56	41.9	62.97	18	8	7.22	60	107.7	18	6.06	3.44	1.49	1.47	0.73	0.48	0	2	24.6547	.13953488372093	1
1	1	74	0	152.8	49	34.9	70.9	27	38	5.57	123	78	38	7.43	4.84	3.67	1.17	3.22	0	1	1	29.8508	0	0
0	2	68	0	116	34	42.4	68.43	23	20	6.73	97	111.5	23	5.98	6.35	4.39	1.02	5.87	0.94	0	2	32.3162	.148031496062992	1
1	1	55	0	119.4	60	40.4	68.48	35	47	4.23	61	81	50	4.94	4.85	3.25	1.3	1.61	0.3	0	1	26.8239	.0618556701030927	0
0	2	63	0	104	53	39.9	69.61	21	23	7.03	89	77	19	5.08	4.94	2.4	2.37	1.54	0.17	0	1	23.445	.0344129554655871	0
1	1	66	0	124.9	61	44.3	66.06	16	11	5.43	106	83	17	5.29	3.91	1.98	1.57	0.86	0.36	0	2	24.2761	.0920716112531969	1
0	2	61	0	170.9	37	40.9	70.42	22	12	4.8	107	56	21	5.65	5.22	2.91	1.54	2.34	0.77	0	2	24.4797	.147509578544061	1
0	2	62	0	138.2	61	44.1	68.9	24	17	6.84	81	67.3	22	4.93	4.32	2.5	1.53	1.47	0.29	0	1	25.0018	.0671296296296297	0
1	1	57	0	184.1	63	45.5	74.23	20	15	4.17	70	81	44	9.84	5.3	3.58	1.29	2.83	0.43	1	2	28.0224	.0811320754716981	1
0	2	61	0	136.7	49	48	71.57	23	19	6.39	113	91	15	6.07	5.37	3.08	1.45	1.91	0.84	0	2	25.5447	.156424581005587	1
1	1	63	0	145.3	50	41.6	68.88	35	18	6.39	99	79	73	7.12	2.84	1.51	1.03	1.91	0.3	1	1	26.4619	.105633802816901	1
1	1	53	0	150.9	63	41.1	70.4	20	14	4.79	67	83	13	3.5	5.14	3.19	1.59	1.51	0.36	0	2	25.8159	.0700389105058365	1
1	1	50	0	178.4	61	43.5	76.44	37	38	7.11	90	85	65	5.61	6.23	4.59	1.53	5.57	.110000000000001	0	1	32.0032	.0176565008025683	0
1	1	63	0	152	61	38.8	62.3	17	19	4.74	76	81.7	14	4.87	3.84	2.18	1.84	0.53	-0.18	0	1	24.756	-0.046875	0
1	1	61	0	138.8	64	38.9	70.65	14	78	5.65	92	72	18	10.01	6.11	5.12	1.27	4.32	-0.28	1	1	32.3465	-0.0458265	0
1	1	66	0	218.3	50	41.6	70.9	26	13	7.63	65	94	24	4.82	4.06	2.41	1.27	0.94	.379999999999999	0	2	25.8509	.0935960591133004	1
1	1	64	0	117.6	61	41.4	64.59	25	34	6.36	66	78	24	5.44	4.9	3.29	1.63	1.35	-0.02	0	1	26.4431	-0.00408163	0
1	1	50	0	116.6	63	42.1	65.12	26	23	6.61	77	65	39	4.69	4.33	2.19	1.5	0.8	0.64	0	2	23.1282	.147806004618938	1
1	1	57	0	138.5	60	36.3	60.68	21	34	5.44	73	75	24	5.29	3.71	2.51	1.55	0.97	-0.35	0	1	26.4374	-0.0943396	0
0	2	62	0	115.1	61	43.2	77.48	26	47	5.88	97	65.8	35	6.46	6.2	2.96	1.55	1.12	1.69	0	2	21.1381	.27258064516129	1
0	2	62	0	147.6	37	39.9	71.2	21	10	4.38	70	80	14	5.11	4.95	2.49	1.59	1.56	0.87	0	2	23.8616	.175757575757576	1
1	1	58	0	150.9	62	39.7	64.83	26	29	5.09	68	88	23	5.31	5.45	3.16	1.52	1.01	0.77	0	2	24.5554	.141284403669725	1
0	2	58	0	145.9	63	44.8	75.6	23	21	5.62	84	66	21	4.71	5.1	3.54	1.91	0.59	-0.35	0	1	25.5197	-0.0686275	0
1	1	50	0	216	49	41.3	65.72	21	21	5.51	57	96	26	5.96	4.77	2.85	1.44	1.64	0.48	0	2	26.2675	.10062893081761	1
0	2	59	0	96.9	61	38.4	67.59	30	27	9.05	69	52	40	5.34	4.59	3.5	1.3	1.65	-0.21	0	1	27.3147	-0.0457516	0
1	1	73	0	140.5	62	39.1	61.24	17	20	8.21	123	76	16	7.69	4.12	2.78	1.42	1.34	-0.08	1	1	26.691	-0.0194175	0
1	1	54	0	144.9	61	38.9	64.79	24	35	6.91	66	98.2	42	5.35	4.49	2.91	1.05	2.04	0.53	0	2	27.7204	.11804008908686	1
0	2	53	0	179.1	61	37.7	69.53	18	12	5.66	72	72	17	4.48	4.76	3.71	1.44	0.87	-0.39	0	1	27.5295	-0.0819328	0
0	2	50	0	221	61	39.5	69.5	22	25	5.63	68	62	22	4.59	4.47	3.4	1.62	1.39	-0.55	0	1	27.4019	-0.123043	0
1	1	59	0	139.8	62	39.4	63.18	18	15	6.43	52	94	21	5.63	4.3	3.2	1.18	2.13	-0.08	0	1	29.1558	-0.0186047	0
1	1	60	0	113.4	61	42.8	76.85	29	25	5.44	96	101.4	51	5.39	4.13	1.92	1.18	1.59	1.03	0	2	24.9415	.249394673123487	1
1	1	78	0	148.6	71	40.2	61.93	21	36	6.97	79	90	24	5.13	3.64	2.18	1.14	2.24	0.32	0	1	27.3838	.0879120879120879	1
0	2	60	0	205.4	65	39	66.61	21	35	5.68	63	65.6	14	5.1	5.84	4.43	1.71	1.57	-0.3	0	1	27.5988	-0.0513699	0
0	2	83	0	69	53	39.9	69.62	32	11	6.74	65	68	25	4.96	5.63	3.5	2.17	0.69	-0.04	0	1	24.1475	-0.0071048	0
1	1	66	0	104.1	61	40.2	67.29	23	20	8.34	72	89.4	44	4.51	2.69	1.73	1.19	0.93	-0.23	0	1	26.9925	-0.0855019	0
1	1	69	0	248.7	60	45.5	66.84	15	25	9.17	69	87	22	10.31	5.78	3.86	1.35	1	0.57	1	2	26.0255	.0986159169550173	1
1	1	56	0	234.4	61	38.3	70.4	18	21	4.63	78	76.7	23	4.94	5.01	3.49	1.52	1.75	-4.44089e-16	0	1	27.2016	-8.86406e-17	0
1	1	54	0	147	63	38.1	62.13	17	13	5.92	39	89	21	5.3	5.54	3.89	1.13	1.93	0.52	0	2	27.8123	.0938628158844765	1
1	1	84	0	91.8	49	38.8	65.08	19	15	6.95	77	79.5	14	6.78	4.03	2.51	1.1	0.91	0.42	0	2	25.6916	.104218362282878	1
0	2	59	0	120.4	60	38.5	67.41	17	13	5.89	85	60	19	4.88	5.53	4.04	1.65	0.92	-0.16	0	1	26.2008	-0.0289331	0
0	2	64	0	92.9	59	43	69.61	33	10	8.01	91	71.6	28	5.43	6.06	3.46	1.66	2.35	0.94	0	2	24.7255	.155115511551155	1
1	1	54	0	158.6	60	38.7	61.49	17	36	6.51	62	83	18	5.09	4.86	2.99	1.66	0.7	0.21	0	1	25.0355	.0432098765432099	0
1	1	80	0	129.6	50	42.5	66.21	29	39	5.77	54	87	48	7.03	3.19	1.58	1.26	1.48	0.35	0	2	25.6241	.109717868338558	1
1	1	65	0	147.8	38	40.2	70.34	21	27	4.68	65	86	20	5.85	5.11	3.52	1.48	1.21	0.11	0	1	26.8293	.0215264187866928	0
1	1	67	0	95.4	47	43	74.63	18	16	7.42	92	108	15	6.22	4.72	3.47	1.62	1.05	-0.37	0	1	28.3688	-0.0783898	0
1	1	51	0	140.5	48	41.1	64.97	17	35	5.04	87	77	20	4.38	4.49	2.83	1.38	2.08	0.28	0	1	26.6821	.0623608017817372	0
0	2	56	0	177.1	51	40.9	64.04	21	20	4.36	81	51.5	25	5.33	6.08	4.4	1.57	1.41	0.11	0	1	26.153	.0180921052631578	0
0	2	78	0	86	49	41.9	70.56	25	18	4.61	74	63	20	5.09	6.63	4.67	2.01	2.46	-0.05	0	1	27.1391	-0.00754148	0
1	1	53	0	199	60	44.6	62.66	18	14	6.48	82	83	25	5.74	4.74	3.67	1.63	1.02	-0.56	0	1	28.0198	-0.118143	0
1	1	54	0	165.3	63	34.2	64.53	21	29	6.37	75	79	20	4.73	3.85	2.19	1.46	0.58	0.2	0	1	24.713	.051948051948052	0
1	1	61	0	158.8	60	38	65.78	23	14	6.96	88	71	21	6.29	3.23	1.67	1.93	0.29	-0.37	0	1	23.9803	-0.114551	0
0	2	51	0	146.3	60	41.6	73.1	28	21	5.54	100	61	41	4.48	5.81	3.47	1.87	0.62	.469999999999999	0	2	23.2253	.0808950086058519	1
1	1	74	0	123.1	61	39.3	68.43	30	47	7.36	67	82.2	31	5.17	3.68	2.81	1.03	0.75	-0.16	0	1	27.5907	-0.0434783	0
1	1	59	0	120.5	61	40.8	71.73	35	33	7.73	92	101.3	21	6.13	5	3.37	0.96	2.24	0.67	0	2	28.2614	0.134	1
1	1	58	0	179.9	60	41.8	66.26	22	52	8.49	79	79	31	5.99	5.43	2.92	2.04	1.24	0.47	0	2	23.6833	.0865561694290976	1
1	1	50	0	138	49	38.8	74.37	33	24	4.78	75	85	49	5.96	6.34	4.7	1.44	1.43	0.2	0	1	27.781	.0315457413249211	0
1	1	68	0	101.7	73	45.5	74.48	35	34	6.78	71	81	41	5.32	4.35	2.8	1.55	2.45	-2.22045e-16	0	1	27.4899	-5.10447e-17	0
1	1	54	0	181	60	35.8	61.55	17	9	6.38	68	76	18	4.95	3.67	2.46	1.23	0.83	-0.02	0	1	26.2652	-0.00544959	0
1	1	78	0	128.7	60	33.9	62.94	19	17	5.87	79	111	12	5.08	4.36	3.42	1.29	1.54	-0.35	0	1	29.7822	-0.0802752	0
0	2	54	0	132.3	63	37.6	61.55	28	12	7.21	94	76	26	5.37	5	2.49	1.86	1.37	0.65	0	2	23.3785	0.13	1
0	2	54	0	137	53	40.7	72.22	17	14	5.28	75	62.6	16	5.57	4.52	2.61	1.48	0.95	0.43	0	2	24.1255	.0951327433628318	1
1	1	52	0	176.7	60	44.1	73.96	27	20	7.54	72	84	43	6.24	5.05	2.85	1.35	2.26	0.85	0	2	25.7087	.168316831683168	1
1	1	63	0	135.7	61	39.8	71.6	16	9	5.98	77	97.2	9	4.93	4.26	2.78	1.17	1.05	0.31	0	1	26.8212	.0727699530516432	1
0	2	70	0	98.7	73	36.7	74.84	22	24	5.31	115	83.6	16	5.05	5.25	4.22	1.45	2.19	-0.42	0	1	29.7831	-0.08	0
0	2	58	0	135.1	61	41.7	63.77	24	17	5.05	80	50	17	5.22	4.56	2.88	1.39	1.02	0.29	0	1	24.5382	.0635964912280701	0
1	1	78	0	167.5	58	42.5	64.2	25	33	5.25	71	81	33	6.27	4.43	3.62	1.16	2.17	-0.35	0	1	29.7961	-0.0790068	0
0	2	64	0	135.4	60	40.7	68.71	35	24	6.36	76	66.6	47	4.94	3.39	1.94	1.78	1.56	-0.33	0	1	25.6322	-0.0973451	0
0	2	57	0	102.1	61	46.4	69.55	23	17	4.61	111	56.2	35	5.1	6.62	4.58	1.46	1.04	0.58	0	2	25.122	.0876132930513595	1
1	1	68	0	121.3	59	43.2	70.16	29	22	6.06	111	67	31	5.15	4.34	2.74	1.3	1.15	0.3	0	1	25.4269	.0691244239631335	0
1	1	74	0	165.4	60	40.6	68.05	23	20	5.67	90	71	23	12.4	3.02	1.57	1.16	1.53	0.29	1	1	25.4878	.0960264900662252	1
1	1	74	0	134.5	50	39.8	74.59	18	21	8.18	65	83.2	19	11.17	7.75	5.21	1.65	2.1	0.89	1	2	26.393	.114838709677419	1
1	1	74	0	222.2	60	37.9	67.93	22	17	6.21	65	86	25	6.06	3.78	2.23	1.34	1.16	0.21	0	1	25.9062	.0555555555555555	0
1	1	61	0	106.4	50	45.9	72.61	23	18	5.73	100	102	21	4.61	4.41	2.55	1.02	1.68	0.84	0	2	26.4699	.190476190476191	1
1	1	55	0	115.3	49	46	77.31	29	17	6.81	64	77.8	47	4.28	3.99	1.67	1.23	1.47	1.09	0	2	23.4367	.273182957393484	1
0	2	79	0	94.6	59	44	77.02	24	45	4.91	56	74.1	26	6.92	7.33	5.9	1.66	2.72	-0.23	0	1	30.1787	-0.0313779	0
1	1	51	0	146	61	41.4	64.47	22	11	6.5	73	69	21	5.09	5.1	3.52	1.32	1.58	0.26	0	1	26.5948	.0509803921568627	0
1	1	81	0	140.3	53	39.7	65.57	30	56	7.91	73	95	44	4.91	5.23	4.02	1.11	1.82	.100000000000001	0	1	29.1993	.0191204588910135	0
0	2	57	0	123.8	62	38.1	65.09	25	11	6.57	56	62	19	4.73	6.15	3.73	1.79	1.48	0.63	0	2	24.1411	.102439024390244	1
1	1	60	0	127.7	53	39.4	67.09	25	28	4.77	79	75	33	4.24	4.39	2.8	1.07	3.02	0.52	0	2	27.7479	.118451025056948	1
0	2	57	0	161.9	61	42.4	67.43	21	10	4.91	97	51	18	4.7	4.9	2.5	1.76	0.83	0.64	0	2	22.1682	.130612244897959	1
1	1	59	0	193.2	60	39.3	65.93	25	24	6.06	63	84	12	4.69	5.25	3.34	1.55	2.25	0.36	0	2	26.844	.0685714285714286	0
1	1	64	0	141.4	61	38	66.18	24	13	6.68	55	90	19	5.86	3.74	2.65	1.63	0.42	-0.54	0	1	26.8352	-0.144385	0
0	2	63	0	143.3	49	35.2	63.97	26	22	6.13	101	73.7	26	5.15	5.13	3.63	1.12	0.99	0.38	0	2	26.4567	.0740740740740741	1
1	1	83	0	90	60	37.4	64.97	30	13	5.38	64	87	35	6.45	3.39	1.86	1.34	1.15	0.19	0	1	25.7068	.056047197640118	0
1	1	70	0	172.5	61	38	65.83	21	14	5.08	69	80	28	4.61	4.74	3.09	1.37	2.32	0.28	0	1	27.2695	.059071729957806	0
1	1	53	0	147.1	60	40.4	70.87	27	18	6.61	70	87	31	4.92	4.69	2.29	2.09	0.96	0.31	0	1	23.5122	.0660980810234543	0
1	1	60	0	141.4	61	42	69.58	20	43	6.38	81	113.2	24	7.46	3.38	1.56	1.18	2.32	0.64	1	2	26.9175	.189349112426035	1
1	1	61	0	182	61	40.6	67.97	19	15	4.6	59	67	20	4.58	4.28	3.08	1.02	3.34	0.18	0	1	29.0302	.0420560747663552	0
1	1	64	0	213.7	49	36.3	62.89	17	16	7.99	28	113	14	5.38	4.97	2.79	1.32	3.21	0.86	0	2	27.8066	.173038229376257	1
1	1	67	0	109.9	47	41	60.03	35	10	6.14	97	106	38	5.49	4.23	3.05	0.98	1.72	.200000000000001	0	1	28.8581	.0472813238770687	0
1	1	67	0	204.7	62	42.8	65.25	18	15	7.06	92	101	17	5.43	5.42	3.2	1.71	0.76	0.51	0	2	25.0066	.0940959409594096	1
0	2	51	0	113.4	61	43	65.24	23	18	4.72	90	74	17	5.01	5.63	2.58	2.45	1.09	0.6	0	2	21.6377	.106571936056838	1
1	1	62	0	161.4	59	40.7	61.68	24	31	8.89	86	80	36	6.2	5.62	3.66	1.22	3.52	0.74	0	2	28.1219	.131672597864769	1
1	1	63	0	103.3	61	35.3	67.74	16	16	4.28	63	77	21	4.62	3.11	2.17	1.15	1.18	-0.21	0	1	27.1683	-0.0675241	0
1	1	67	0	120	61	45.2	77.05	26	15	5.1	46	74	23	4.79	2.83	1.52	1.27	1	0.04	0	1	25.3865	.0141342756183746	0
1	1	64	0	101.6	61	40.2	73.29	24	13	7.75	74	80.9	30	7.69	4.4	2.77	1.84	0.67	-0.21	1	1	25.3986	-0.0477273	0
1	1	64	0	233.7	61	40.4	68.32	19	37	6.82	72	78	11	5.24	3.42	2.54	1.11	1.53	-0.23	0	1	28.0109	-0.0672515	0
1	1	63	0	202.4	62	42	65.98	21	24	4.63	65	92	24	5.86	4.38	1.97	2.24	0.64	0.17	0	1	23.1002	.0388127853881278	0
0	2	61	0	191.5	50	40.6	69.41	25	22	4.98	61	59	31	4.23	5.61	3.09	2.15	0.67	.370000000000001	0	2	22.4326	.0659536541889484	0
1	1	52	0	193.3	61	39	71.35	17	15	7.42	65	83	11	5.64	3.86	1.87	2.23	0.52	-0.24	0	1	23.679	-0.0621762	0
1	1	53	0	176	62	40.8	61.49	23	20	6.36	82	93	34	4.24	3.73	2	1.61	0.91	0.12	0	1	25.2573	.032171581769437	0
1	1	62	0	145.6	57	38.3	68.67	21	29	6.75	98	103	16	4.34	3.14	2.04	1.44	0.7	-0.34	0	1	27.1313	-0.10828	0
1	1	60	0	113.3	63	38.2	70.05	15	18	4.62	62	67	11	6.05	4.73	2.85	1.81	0.9	.0700000000000003	0	1	24.5027	.0147991543340381	0
1	1	51	0	139.1	62	37.8	60.16	19	11	6.03	71	73	15	4.46	4.16	2.48	1.15	1.63	0.53	0	2	25.7434	.127403846153846	1
1	1	59	0	152.3	63	36.2	64.61	31	28	8.52	57	92	39	6.08	4.21	3.33	1.22	1.73	-0.34	0	1	29.3497	-0.0807601	0
1	1	51	0	208.6	53	41.6	74.11	19	47	7.1	96	86	36	5.26	4.94	3.83	1.2	2.38	-0.09	0	1	29.5626	-0.0182186	0
1	1	59	0	140.6	61	40.3	62.35	18	13	5.79	46	73.9	29	4.7	3.35	1.85	1.1	1.62	0.4	0	2	25.7703	.119402985074627	1
0	2	53	0	283	51	41.2	65.36	19	13	3.17	53	52.3	15	4.48	3.06	1.5	1.1	0.85	0.46	0	2	23.7232	.150326797385621	1
1	1	56	0	208.4	62	37.7	67.58	23	43	4.87	85	69	24	11.15	5.21	3.39	1.47	1.59	0.35	1	2	25.8658	.0671785028790787	0
0	2	74	0	85	61	45.8	77.11	21	14	6.17	97	60.5	18	7.72	6.17	2.76	1.48	2.17	1.93	1	2	21.4232	.312803889789303	1
0	2	63	0	101.4	49	38.6	66.87	25	34	7.12	57	88.9	34	4.87	6.08	4.36	1.84	1.42	-0.12	0	1	27.4475	-0.0197368	0
0	2	59	0	191.8	61	38.3	63.61	19	13	6.2	72	64	15	4.99	5.23	3.66	1.88	1.31	-0.31	0	1	26.2568	-0.0592734	0
0	2	66	0	133.4	37	39.3	74.14	19	17	5.8	77	63.3	16	5.73	4.99	3.07	1.19	2.16	0.73	0	2	25.7325	.146292585170341	1
0	2	58	0	200.5	62	38.8	61.92	27	9	5.87	81	66	29	4.84	4.66	2.32	2.02	0.61	0.32	0	1	22.5332	.0686695278969958	0
1	1	60	0	160.4	61	42.9	74.34	19	23	5.02	122	97.9	15	6.29	4.62	2.71	1.67	1.04	0.24	0	1	25.6363	.051948051948052	0
1	1	61	0	112.4	56	40.9	68.45	27	40	9.31	66	79.6	18	4.91	4.6	3.01	1.92	1.12	-0.33	0	1	26.1059	-0.0717391	0
0	2	51	0	198.9	60	39.4	75.44	20	13	6.32	85	72.2	19	4.43	6.61	4.76	1.64	2.3	.210000000000001	0	1	27.6842	.0317700453857792	0
1	1	54	0	159.3	56	43.3	68.8	23	17	7.37	57	94.7	37	4.42	4.7	3.56	1.08	2.48	.0600000000000001	0	1	29.7125	.0127659574468085	0
1	1	59	0	146.9	62	44.9	65.39	23	20	9.43	86	72	25	6.54	3.48	2.58	1.21	0.36	-0.31	0	1	26.543	-0.0890805	0
1	1	59	0	139.6	61	44.2	67.93	24	35	6.28	90	86	26	5.3	3.61	1.83	1.08	2.47	0.7	0	2	26.3513	.193905817174515	1
0	2	74	0	89.3	49	38	69.76	33	37	5.36	134	56	38	7.2	7.37	4.92	1.83	1.95	0.62	1	2	25.2239	.0841248303934871	1
0	2	54	0	140.9	60	44.2	69.05	20	11	5.7	82	77	16	4.77	6.26	3.8	1.56	0.7	0.9	0	2	23.8462	.143769968051118	1
1	1	74	0	99.6	61	44.4	64.79	24	22	6	74	77	34	8.24	4.38	2.37	1.36	1.44	0.65	1	2	24.7334	.148401826484018	1
1	1	82	0	89.3	37	36.1	67.9	24	19	4.81	78	86	20	7.02	4.24	2.16	1.44	1.04	0.64	0	2	24.3133	.150943396226415	1
1	1	62	0	236.3	61	43.8	70.85	32	20	5.86	61	89	27	5.38	5.14	3.51	1.29	1.47	0.34	0	2	27.0993	.066147859922179	0
1	1	80	0	80.6	47	37.7	67.21	15	7	4.87	71	76	10	5.33	3.5	2.16	1.36	0.99	-0.02	0	1	25.8571	-0.00571429	0
1	1	60	0	116.3	49	40.3	72.41	29	124	4	153	83.8	24	5.18	6.15	4.68	1.74	2.25	-0.27	0	1	29.0269	-0.0439024	0
1	1	53	0	144.3	61	42	68.84	19	44	6.58	65	74	20	4.87	5.08	3.42	1.58	0.92	.0800000000000001	0	1	25.809	.015748031496063	0
1	1	53	0	172.9	61	38.5	63.55	28	17	6.05	103	78	47	4.48	5.4	3.19	1.46	1.38	0.75	0	2	24.7965	.138888888888889	1
1	1	52	0	163.7	61	41.9	67.69	34	17	7.22	58	83	38	5.56	3.75	2.15	1.77	0.71	-0.17	0	1	25.1301	-0.0453333	0
1	1	73	0	91.7	49	40	71.27	34	32	6.59	73	72.8	30	15.37	4.82	2.92	1.21	2	0.69	1	2	25.8668	.143153526970954	1
1	1	53	0	116.6	64	39.7	62.45	22	27	8.66	75	75	26	6.89	4.12	2.14	1.34	1.05	0.64	0	2	24.1575	.155339805825243	1
1	1	61	0	114.5	61	37.1	63.1	44	17	4.28	116	71.9	84	7.38	4.34	2.64	1.53	0.94	0.17	1	1	25.0519	.0391705069124423	0
1	1	71	0	124.4	73	37.3	65.21	21	19	6.22	102	88.4	31	4.47	3.93	2.25	1.82	0.52	-0.14	0	1	24.9999	-0.0356234	0
1	1	72	0	71.2	50	38.7	65.43	21	29	5.18	83	92	26	5.76	3.3	1.9	1.32	1.7	.0799999999999998	0	1	26.8462	.0242424242424242	0
0	2	58	0	149.3	49	43.3	65.67	18	21	7	95	64.3	19	6.54	4.66	2.61	1.8	2.08	0.25	0	1	24.9915	.0536480686695279	0
0	2	56	0	149.9	50	37	70.33	20	28	5.45	84	56	21	5.41	5.82	3.25	1.52	1.39	1.05	0	2	23.0552	.180412371134021	1
1	1	51	0	147.3	62	45.9	69.76	31	14	8.42	81	89.2	33	4.9	5.12	3.11	1.51	1.2	0.5	0	2	25.5083	0.0976562	1
1	1	73	0	148.9	37	36.9	68.99	28	18	11.14	66	73	32	6.98	3.47	2.24	0.96	0.72	0.27	0	1	25.8166	.0778097982708934	1
0	2	59	0	127.7	60	44.6	69.09	25	8	7.08	38	57	28	5.57	5.22	2.65	2.36	0.75	0.21	0	1	21.9728	.0402298850574713	0
1	1	83	0	141	60	41.4	68.67	34	16	5.82	82	94	39	5.58	3.78	1.37	2.11	0.67	0.3	0	1	22.7526	.0793650793650793	1
1	1	50	0	139.1	60	37.6	63.78	27	70	5.21	59	103	46	5.23	4.65	3.23	1.27	2.35	0.15	0	1	28.8949	.0322580645161291	0
1	1	62	0	236	53	41.5	65.83	24	53	7.88	69	98.1	22	4.84	4.7	2.56	1.08	1.24	1.06	0	2	25.1241	.225531914893617	1
0	2	57	0	168	61	41.2	74.8	36	26	5.59	105	57.9	30	5.4	6.44	3.8	1.5	1.71	1.14	0	2	23.6902	.177018633540373	1
0	2	54	0	106.2	33	39.2	68.89	33	41	6.57	145	61	27	4.96	3.18	2.48	1.43	0.77	-0.73	0	1	27.0096	-0.22956	0
1	1	65	0	103.2	62	38.7	68.78	20	24	7.65	103	74	20	6.95	4.55	3.14	1.33	2.59	.0799999999999996	0	1	28.001	.0175824175824175	0
1	1	54	0	177	51	39	70.94	14	21	6.3	68	79	15	5.06	5.04	2.52	1.47	1.76	1.05	0	2	23.8942	.208333333333333	1
0	2	65	0	113.2	63	38	71.33	28	23	3.28	63	84	36	5.83	4.53	2.87	1.26	1.03	0.4	0	2	25.8865	.0883002207505519	1
1	1	54	0	142.8	49	41.2	70.95	19	34	6.14	57	102.2	16	4.58	5.57	4.09	1.58	1.29	-0.1	0	1	28.2538	-0.0179533	0
1	1	56	0	216.5	50	39.3	70.08	12	16	3.61	71	83.8	13	4.43	5.39	3.81	1.63	1.06	-0.05	0	1	26.8362	-0.00927644	0
0	2	57	0	115.3	47	39.6	61.86	17	26	7.5	85	65.8	20	5.35	6.62	4.34	1.43	1.54	0.85	0	2	25.1841	.128398791540786	1
1	1	61	0	94.9	53	36.3	62.62	19	10	6.93	91	81	12	4.4	4.21	2.39	1.65	0.57	0.17	0	1	24.503	.0403800475059382	0
1	1	73	0	133.1	37	39.2	68.77	45	35	5.71	111	57	65	4.83	4.79	3.03	1.91	1.82	-0.15	0	1	25.5363	-0.0313152	0
1	1	60	0	186.2	48	39.1	61.59	33	16	4.96	45	77	57	5.87	3.01	1.72	0.77	1.9	0.52	0	2	26.6415	.172757475083056	1
0	2	55	0	120.7	61	46	73.61	21	18	8.12	121	63.8	23	4.97	5.19	3.54	1.29	2.13	0.36	0	2	26.7974	.069364161849711	0
1	1	50	0	139.1	50	44.1	67	22	58	6.56	87	85.5	43	6.12	3.82	1.59	1.61	2.05	.619999999999999	0	2	24.5121	.162303664921466	1
0	2	50	0	284.7	50	43.4	68.09	23	7	5.8	43	57	18	5.19	5.15	3.06	1.95	0.67	0.14	0	1	23.482	.0271844660194175	0
1	1	59	0	177.8	62	39.5	67.16	23	32	6.91	69	91.9	32	4.75	5.62	3.69	1.37	1.4	0.56	0	2	26.4721	.099644128113879	1
1	1	54	0	133.5	73	41.2	63.03	18	16	4.84	85	79.9	21	5.91	5.1	3.16	1.39	1.34	0.55	0	2	25.5253	.107843137254902	1
0	2	61	0	148.8	63	45.2	72.75	16	15	7.11	71	80	17	5.52	6.61	4.13	1.53	1.96	0.95	0	2	25.4673	.143721633888048	1
0	2	55	0	161.8	61	44.4	65.62	27	12	6.46	66	79.9	27	4.97	4.65	2.64	1.66	0.67	0.35	0	2	24.2474	.0752688172043011	1
0	2	54	0	155.2	51	41.8	61.77	16	11	4.44	70	64	13	4.34	4.87	2.59	1.9	0.52	0.38	0	2	22.7284	.078028747433265	1
0	2	59	0	158.9	61	41.6	67.99	22	14	5.46	129	61	23	4.56	4.94	3.1	1.47	1.2	0.37	0	2	24.883	.0748987854251013	1
1	1	76	0	71.6	61	39.2	80.25	21	19	5.46	67	93	20	5.23	4.08	2.45	1.33	1.31	0.3	0	1	26.2814	.0735294117647058	1
0	2	53	0	223.1	60	49.1	72.72	23	22	4.88	60	49.1	30	5.71	4.45	2.8	1.49	1.21	0.16	0	1	24.7211	.0359550561797754	0
0	2	86	0	72.4	48	43.7	68.05	18	14	8.14	62	88	16	5.13	4.47	2.69	1.6	1.52	0.18	0	1	26.0912	.0402684563758389	0
1	1	63	0	253	63	33	64.6	24	19	8.16	78	100	34	5.94	6.39	4.13	1.52	2.05	0.74	0	2	26.9083	.115805946791862	1
1	1	66	0	87.8	62	40.7	65.58	19	17	9.15	68	93	23	6.35	5.3	2.8	1.66	0.98	0.84	0	2	23.8806	.158490566037736	1
0	2	69	0	93.1	48	41.1	66.81	17	18	5.96	74	70	21	5.72	3.24	1.55	1.36	1.21	0.33	0	2	24.461	.101851851851852	1
0	2	64	0	117.1	61	43.9	68.29	22	14	6.37	134	65	30	5.22	5.34	2.93	1.57	2.42	0.84	0	2	24.653	.157303370786517	1
0	2	64	0	98.6	60	38.6	71.98	19	14	5.63	100	84	20	4.44	5.64	3.45	1.3	2.99	.889999999999999	0	2	26.9494	.157801418439716	1
0	2	63	0	111.1	53	38.7	70.74	16	10	6.68	66	68.8	12	5.05	4.93	2.31	1.28	1.06	1.34	0	2	22.3524	.271805273833671	1
1	1	50	0	132.1	48	40.6	67.91	26	36	3.82	94	75	39	6.89	4.73	2.77	0.99	4.62	0.97	0	2	28.4013	.20507399577167	1
1	1	55	0	193	51	39.7	63.64	19	21	7.67	60	105	26	4.85	4.67	3.1	1.15	1.35	0.42	0	2	27.4319	.0899357601713062	1
1	1	52	0	130.9	48	46.3	71.26	39	29	7.18	78	102.9	87	7.29	5.91	4.96	1.21	1.32	-0.26	1	1	30.3862	-0.0439932	0
1	1	62	0	153.1	53	41.4	61.78	20	25	5.82	75	81.3	15	4.89	4.91	2.69	1.19	0.99	1.03	0	2	24.1106	.209775967413442	1
0	2	53	0	168.9	62	40.5	67.89	20	17	6.45	109	63.3	15	4.69	5.23	3.21	1.48	1.22	0.54	0	2	24.594	.103250478011472	1
1	1	57	0	122.8	53	43	68.72	31	38	7.79	74	75.9	38	5.39	4.49	2.49	1.64	0.58	0.36	0	2	23.9148	.0801781737193764	1
1	1	78	0	105.58	47	46.2	74.11	22	13	6.34	83	101	15	5.77	3.68	1.9	1.62	0.75	0.16	0	1	25.1856	.0434782608695653	0
1	1	69	0	132	59	40.5	66.08	22	27	6.6	47	75	24	5.95	4.11	3.16	1.38	0.55	-0.43	0	1	27.1608	-0.104623	0
0	2	57	0	134.7	47	42.2	69.27	21	68	7.38	103	69.2	18	4.69	5.14	3.11	1.26	1.99	0.77	0	2	25.5165	.149805447470817	1
1	1	85	0	78.3	53	40.7	68.06	29	20	7.25	89	76	21	5.01	4.89	2.48	2.15	0.45	0.26	0	1	22.6811	.0531697341513292	0
1	1	50	0	179.8	46	40.7	67.46	23	50	5.97	73	114.2	45	6.16	5.46	3.66	1.44	1.97	0.36	0	2	28.2367	.0659340659340659	0
1	1	67	0	145.5	60	35.6	67.04	18	25	5.87	97	78	22	6.02	4.04	3.02	1.34	1.19	-0.32	0	1	27.6474	-0.0792079	0
1	1	70	0	96.2	34	35.9	64.55	20	17	6.34	76	74	20	5.7	3.17	3.01	1.2	1.25	-1.04	0	1	29.8464	-0.328076	0
1	1	52	0	177	49	40.5	64.29	24	39	4.39	120	72	31	4.27	5.39	3.6	1.23	1.21	0.56	0	2	25.8239	.103896103896104	1
1	1	56	0	214.3	62	41	65.18	27	18	6.17	57	88	27	5.49	4.96	2.71	1.41	1.36	0.84	0	2	24.6851	.169354838709677	1
1	1	53	0	138.2	61	42	66.38	19	20	5.78	55	74.4	18	4.76	3.14	1.88	1.31	0.8	-0.05	0	1	25.6	-0.0159236	0
0	2	65	0	86.1	62	39.8	72.39	31	27	4.62	81	78	33	6.09	4.73	1.97	1.37	3.7	1.39	0	2	24.8161	.293868921775899	1
0	2	58	0	169.3	61	44.4	72.54	22	10	5.46	61	65.1	14	5.81	4.22	1.99	2.44	1	-0.21	0	1	22.9481	-0.049763	0
0	2	76	0	60.7	73	38.2	70.14	26	13	6.11	164	73	13	4.41	5.45	3.36	2.09	0.76	4.44089209850063E-016	0	1	24.411	8.14842586880849E-017	0
1	1	55	0	157	63	44	79.5	28	60	6.22	71	87	57	6.28	6.12	4.05	1.19	3.27	0.88	0	2	28.1298	.143790849673203	1
1	1	56	0	174.2	61	43.8	70.03	33	82	6.5	56	73	48	6.1	7.31	5.07	1.18	1.87	1.06	0	2	26.4611	.14500683994528	1
1	1	50	0	151.1	52	46.3	68.65	24	18	4.45	71	60	20	5.08	5.76	2.62	2.64	0.74	0.5	0	2	20.5318	.0868055555555555	1
0	2	54	0	240.2	61	50	73.2	15	13	6.04	41	57	11	5.05	4.15	2.74	1.5	0.41	-0.09	0	1	24.7846	-0.0216867	0
1	1	61	0	154.3	62	47.2	66.45	25	17	8.2	41	94	25	7.26	4.07	2.66	1.11	2.2	0.3	1	1	27.9916	.0737100737100737	1
0	2	83	0	123.8	58	38.6	59.1	22	13	6.85	53	67	16	5.76	6.07	3.69	2.29	1.34	.0900000000000003	0	1	24.262	.0148270181219111	0
0	2	77	0	146.7	50	45.8	70.53	37	36	5.32	63	74	42	5.57	4.55	2.74	1.31	1.17	0.5	0	2	25.153	.10989010989011	1
1	1	77	0	118.1	61	39.3	69.84	26	6	5.98	76	87	18	4.59	4.01	1.98	1.85	0.4	0.18	0	1	23.6827	.0448877805486284	0
1	1	54	0	193	60	37.5	64.24	26	48	5.55	58	86	34	4.57	6.54	4.14	1.57	2.59	0.83	0	2	26.5717	.12691131498471	1
0	2	62	0	104.1	60	38.6	64.59	30	38	7.89	80	93.1	26	4.43	3.85	2.6	1.43	0.68	-0.18	0	1	26.7583	-0.0467532	0
1	1	76	0	132.8	61	41.7	67.85	26	13	7.12	63	149	26	5.75	3.6	2.04	1.4	1.12	0.16	0	1	28.0879	.0444444444444445	0
1	1	53	0	128.5	51	39.8	64.17	21	78	7.38	62	69	32	4.85	5.61	3.63	1.68	1.45	0.3	0	1	25.4749	.0534759358288771	0
1	1	62	0	123.3	61	42.5	76.15	40	52	6.74	126	71.9	58	6.3	4.27	2.98	1.01	1.88	0.28	0	1	27.3819	.0655737704918032	0
1	1	50	0	161.7	61	37.5	62.23	20	30	6.48	66	87.9	24	5.41	3.5	2.3	1.13	1.18	.0700000000000003	0	1	26.9868	.0200000000000001	0
0	2	59	0	121.2	63	40.9	63.76	18	9	2.72	83	62	9	4.77	5.29	3.77	1.92	1.15	-0.4	0	1	26.2313	-0.0756144	0
0	2	60	0	132.5	61	41.1	72.46	18	14	4.22	46	51	16	4.85	4.76	3.25	1.65	1.31	-0.14	0	1	25.6122	-0.0294118	0
0	2	72	0	125.6	62	43.8	71.89	21	12	4.67	48	55	17	5.3	4.3	2.36	1.61	0.87	0.33	0	2	23.4839	.0767441860465116	1
0	2	77	0	134.1	49	36.9	63.6	28	31	7.95	89	71.5	36	4.88	5.71	4.71	1.67	0.99	-0.67	0	1	28.5268	-0.117338	0
1	1	61	0	148.4	61	38.1	57.01	20	15	6.14	77	79.4	18	4.75	5.18	2.91	2.02	0.6	0.25	0	1	23.6661	.0482625482625482	0
0	2	64	0	129.4	60	39.9	71.3	21	14	3.6	79	49	17	4.98	4.46	2.58	1.73	0.88	0.15	0	1	23.5932	.0336322869955157	0
1	1	66	0	91.6	61	41.6	68.65	21	34	6.12	81	92	25	5.74	4.33	2.44	1.57	1.67	0.32	0	1	25.916	.0739030023094688	1
1	1	50	0	135.7	49	45.6	78.99	17	15	6.16	56	95.8	15	5.01	5.03	2.14	1.31	1.67	1.58	0	2	23.163	.314115308151093	1
0	2	50	0	143	62	39.4	66.02	17	13	6.01	74	55.6	16	4.36	5.3	3.83	1.44	1.04	.0299999999999998	0	1	26.0526	.00566037735849053	0
0	2	67	0	169.5	49	35.7	67.99	25	20	4.4	68	81	13	5.09	5.72	3.97	1.54	2.23	0.21	0	1	27.614	.0367132867132866	0
0	2	50	0	122.1	61	42.3	66.87	17	9	4.84	54	52.4	12	7.48	2.87	0.57	2.26	0.28	.0400000000000005	1	1	20.4535	.0139372822299653	0
0	2	52	0	224.8	61	40.8	71.81	23	24	4.69	59	58.3	30	4.49	5.15	3.42	1.46	1.16	0.27	0	1	25.2751	.0524271844660195	0
0	2	53	0	166.7	50	41.8	70.47	18	12	6.01	57	54	19	4.94	6.27	4.03	1.55	2.04	.689999999999999	0	2	25.1275	.110047846889952	1
0	2	81	0	143.2	60	31.7	72.58	15	18	5.41	82	76	10	5.95	4.53	3.23	1.64	0.51	-0.34	0	1	26.2757	-0.0750552	0
1	1	58	0	164.3	49	35.1	66.43	17	20	11.02	69	86	18	4.59	4.09	3.1	1.11	2.4	-0.12	0	1	29.3505	-0.0293399	0
1	1	69	0	120.4	73	38.2	64.22	19	17	5	52	77	14	4.13	5.75	3.98	1.53	0.66	0.24	0	1	25.7833	.0417391304347826	0
1	1	57	0	133.4	47	40.6	66.6	20	23	3.98	91	88	26	4.81	5.28	3.45	1.31	1.93	0.52	0	2	26.9602	.0984848484848485	1
1	1	73	0	182.4	59	39	66.2	23	16	6.13	79	118.3	18	5.35	3.91	2.22	1.21	1.23	0.48	0	2	26.8251	.122762148337596	1
1	1	81	0	80.3	49	39.3	65.5	28	9	6.87	63	93	24	4.66	3.14	1.69	1.12	0.58	0.33	0	2	25.4267	.105095541401274	1
0	2	60	0	138.1	48	42.3	61.89	20	16	6.1	91	61	21	4.42	5.49	4.03	1.37	2.39	.0899999999999999	0	1	27.8401	.0163934426229508	0
1	1	67	0	154.3	59	41	71.82	27	22	4.81	71	64.6	28	5.06	4.79	3.68	1.07	1.09	.0399999999999998	0	1	27.2941	.00835073068893524	0
1	1	60	0	133.4	61	40.1	63.79	18	24	7.96	80	80.2	25	4.74	5.03	2.88	1.28	0.99	0.87	0	2	24.3997	.172962226640159	1
0	2	53	0	181.7	74	41.7	69.92	35	48	6.72	43	54	37	5.68	3.54	2.12	1.01	3.98	0.41	0	2	27.8868	.115819209039548	1
0	2	61	0	149.8	73	40.2	68.67	33	15	5.77	98	66.5	34	4.53	5.42	2.7	2.5	1	0.22	0	1	22.2312	.040590405904059	0
0	2	57	0	120.9	51	37.7	64.66	24	9	5.26	83	78	26	4.76	6.08	4.03	1.71	1.17	0.34	0	2	25.642	.0559210526315789	0
0	2	73	0	118.9	59	45.9	71.16	29	13	5.49	97	98	17	6.5	4.92	1.82	2.6	1.34	0.5	0	2	22.1002	.101626016260163	1
1	1	77	0	106.2	60	34.1	67.57	32	20	4.84	98	92	30	10.12	2.52	1.49	1.09	0.78	-0.06	1	1	26.5665	-0.0238095	0
1	1	79	0	127.9	49	38.9	66.37	21	30	5.03	74	92	19	6.87	4.22	2.86	1.27	2.36	.0899999999999999	0	1	28.3671	.0213270142180094	0
1	1	51	0	131.4	60	42.2	70.12	24	29	7.58	81	84	22	5.05	4.91	3.17	1.61	1.04	0.13	0	1	25.9107	.0264765784114053	0
0	2	51	0	186.7	60	38.1	65.03	20	13	4.18	60	67.1	26	4.21	4.39	2.65	1.94	0.47	-0.2	0	1	24.2815	-0.0455581	0
0	2	63	0	121.6	73	41.9	65.64	16	13	6.42	115	61	13	5.17	5.55	3.5	1.81	1.6	0.24	0	1	25.0415	.0432432432432432	0
0	2	78	0	113	53	36.4	69.04	27	24	6.35	61	68	31	5.94	4.2	2.33	1.51	1.52	0.36	0	2	24.818	.0857142857142857	1
0	2	50	0	169.6	61	41.4	64.01	19	33	7.24	84	65.3	23	4.9	4.75	3.35	1.53	1	-0.13	0	1	26.2027	-0.0273684	0
1	1	52	0	166.3	61	41.7	72.28	27	52	6.31	63	72	48	5.79	5.16	3.74	1.29	1.22	0.13	0	1	26.9283	.0251937984496124	0
0	2	67	0	192.5	62	42.4	69.99	28	136	4.61	114	56	34	5.75	4.89	2.1	1.64	2.53	1.15	0	2	22.7817	.235173824130879	1
1	1	50	0	220.7	51	40.2	60.56	25	15	6.78	52	60	42	5.01	3.81	2.17	1.28	1.38	0.36	0	2	24.8613	.094488188976378	1
1	1	64	0	122.4	61	35.4	69.32	35	68	5.22	173	58	29	5.24	4.73	2.86	2.42	0.48	-0.55	0	1	23.7582	-0.116279	0
0	2	78	0	98.2	61	44.7	70.66	23	17	6.79	114	91.8	23	4.89	3.35	2.21	1.12	0.81	0.02	0	1	26.8422	.00597014925373135	0
1	1	66	0	196.5	50	41.4	62.18	28	30	7.5	95	81	40	6.79	3.4	2.3	1.06	1.8	0.04	0	1	27.6364	.011764705882353	0
1	1	60	0	146.5	60	38.8	65.48	26	9	6.31	76	81.5	28	5.16	3.58	2.28	1.69	0.41	-0.39	0	1	25.6606	-0.108939	0
1	1	53	0	170.6	63	41.8	71.76	17	31	7.5	57	81	16	6.02	5.79	3.47	0.98	4.98	1.34	0	2	28.5731	.231433506044905	1
0	2	71	0	129	49	36.3	57.52	16	3	5.54	63	49	13	4.98	4.73	1.95	2	0.51	0.78	0	2	20.3279	.164904862579281	1
1	1	51	0	146.2	63	43	66.44	29	17	7.6	74	79	33	4.64	4	2.41	1.09	1.63	0.5	0	2	26.1587	0.125	1
1	1	67	0	77.6	49	40.5	65	19	12	5.54	71	85	17	4.46	6.15	3.95	1.16	1.13	1.04	0	2	25.4053	.169105691056911	1
0	2	50	0	177.9	49	39.3	65.36	14	10	3.76	53	68	11	4.55	3.48	1.83	1.46	0.62	0.19	0	1	24.0904	.0545977011494253	0
0	2	69	0	122.1	62	40.6	61.15	23	12	6.48	71	86	15	6.12	5.23	2.48	1.49	3.16	1.26	0	2	24.9717	.240917782026769	1
0	2	64	0	131.5	50	40.1	62.76	19	11	3.97	109	64.4	13	4.56	4.32	2.46	1.45	0.76	0.41	0	2	24.0161	.0949074074074075	1
1	1	54	0	180.7	62	36.6	60.95	17	25	5.14	46	70	19	5.69	5.35	3.5	1.48	1.5	0.37	0	2	25.8135	.0691588785046728	0
0	2	55	0	167	51	45.1	69.95	22	19	6.89	70	67	22	5.01	4.89	2.72	1.53	1.57	.639999999999999	0	2	24.3267	.130879345603272	1
0	2	60	0	103.8	60	40	64.57	17	16	3.64	86	61	15	5.16	4.91	3.42	1.74	0.81	-0.25	0	1	25.6545	-0.0509165	0
0	2	63	0	109.1	61	42.6	67.97	21	12	7.14	69	74	15	4.24	4.31	2.26	1.41	1.95	0.64	0	2	24.9596	.148491879350348	1
0	2	58	0	173.9	62	40.9	68.69	27	21	6.42	77	71	37	5.54	5.48	3.19	1.67	2.38	.620000000000001	0	2	25.3569	.113138686131387	1
1	1	50	0	190.8	61	40.8	67.27	23	30	6.74	60	89.2	47	5.33	3.64	2.01	1.2	1.02	0.43	0	2	25.5019	.118131868131868	1
1	1	75	0	122.2	62	38.2	57.79	26	41	6.96	67	82.9	42	7.84	3.36	1.55	1.03	1.67	0.78	1	2	25.1092	.232142857142857	1
1	1	58	0	113.7	60	39.6	70	33	33	5.84	79	83	60	5.82	6.5	5.84	1.23	1.85	-0.57	0	1	31.6225	-0.0876923	0
1	1	50	0	247.8	49	33.8	62.91	18	30	8.11	64	100.7	21	4.45	3.86	3.23	1.58	0.56	-0.95	0	1	29.0552	-0.246114	0
0	2	50	0	251.9	58	44.4	66.98	20	17	6.4	96	82	22	4.72	5.33	3.25	1.91	1.24	0.17	0	1	25.1955	.0318949343339587	0
0	2	77	0	113.8	49	41.8	71.58	27	27	8.09	61	76	35	9.83	3.96	1.97	1.5	2.29	0.49	1	2	25.3296	.123737373737374	1
1	1	55	0	121.9	47	42.4	66.04	24	16	5.44	98	64	49	5.04	4.46	2.87	1.54	1.32	.0499999999999998	0	1	25.615	.0112107623318385	0
1	1	78	0	107.3	63	45.6	75.37	27	17	6.28	62	86	22	5.08	5.25	3.48	1.68	1.52	.0900000000000001	0	1	26.6407	.0171428571428572	0
1	1	61	0	152.4	62	42.1	69.64	20	20	6.6	63	135	27	6.67	4.77	2.61	1.11	2.11	1.05	0	2	27.4156	.220125786163522	1
0	2	53	0	248.3	60	42.6	74.24	19	15	6.88	58	73	25	5.12	6.07	3.69	2.28	1.18	.100000000000001	0	1	24.3236	.0164744645799012	0
1	1	59	0	108.1	61	41.2	66.83	16	39	5.74	64	92.5	18	4.94	4.28	2.54	1.4	0.83	0.34	0	2	25.5377	.0794392523364487	1
1	1	57	0	180.5	60	32.6	66.56	27	25	6.63	69	87	28	5.18	7.46	5.19	1.37	1.87	.899999999999999	0	2	27.0039	.120643431635389	1
1	1	60	0	167.4	60	40.2	72.37	31	53	7.48	114	113.8	36	5.09	5	2.77	1	2.87	1.23	0	2	27.3348	0.246	1
1	1	50	0	213.9	51	44.3	71.61	46	60	6.12	57	81	47	5.18	5.9	3.43	1.74	1.71	0.73	0	2	24.7414	.123728813559322	1
1	1	60	0	126.2	61	47.3	69.41	28	57	5.27	85	89.9	40	4.99	8.02	5.41	1.41	4.91	1.2	0	2	29.5347	.149625935162095	1
0	2	50	0	130.5	50	39	70.62	27	26	6.1	62	77.5	26	4.62	6.01	4.69	1.86	0.99	-0.54	0	1	27.8852	-0.0898502	0
1	1	57	0	121.1	62	44	66.83	16	25	5.22	64	81	11	4.91	4.44	2.42	1.63	0.96	.390000000000001	0	2	24.3974	.087837837837838	1
1	1	81	0	211.6	37	48.8	72.26	16	21	6.55	100	68	16	11.89	5.61	4.42	1.58	1.85	-0.39	1	1	28.5611	-0.0695187	0
1	1	65	0	66.1	49	40.4	75.67	33	12	6.17	63	77	31	4.56	3.99	3.35	1.44	0.91	-0.8	0	1	28.5829	-0.200501	0
1	1	72	0	116.7	62	38.6	64.5	19	12	4.87	71	75	15	4.95	5.38	2.93	1.79	1.07	0.66	0	2	23.5222	.122676579925651	1
1	1	55	0	162.3	49	39.6	63.25	19	24	6.17	97	87.5	17	4.05	5.31	3.49	1.13	1.86	0.69	0	2	26.9254	.129943502824859	1
1	1	60	0	258.1	60	41.1	62.25	21	17	7.32	50	76	21	6.04	3.06	1.92	1.23	1.49	-0.09	0	1	26.7292	-0.0294118	0
1	1	50	0	187	47	42.6	68.4	28	25	7.37	82	76	23	6.28	5.46	3.44	2.18	0.59	-0.16	0	1	24.5957	-0.029304	0
1	1	53	0	127.2	61	38.6	69.05	24	18	7.09	63	69	20	5.07	4.64	2.24	2.19	0.69	0.21	0	1	22.5095	.0452586206896551	0
1	1	50	0	191.3	48	37.9	67.51	37	27	4.31	62	80	57	4.93	5.14	3.75	1.48	1.43	-0.09	0	1	27.5384	-0.0175097	0
0	2	54	0	173.9	61	41	66.2	38	11	4.02	84	54.6	71	5.77	5.28	3.18	1.55	2.35	0.55	0	2	25.2022	.104166666666667	1
0	2	50	0	136.6	61	44.1	82.27	25	19	5.44	129	58.2	31	4.49	6.84	3.56	1.41	1.71	1.87	0	2	21.8109	.273391812865497	1
1	1	53	0	216.9	60	33.5	66.74	25	30	8.06	59	107	22	5.54	5.29	3.39	2.14	0.42	-0.24	0	1	25.8794	-0.0453686	0
0	2	55	0	123.2	61	42.3	71.53	18	15	5.78	85	51.3	18	4.88	4.94	3.04	1.87	0.95	.0300000000000002	0	1	24.0487	.00607287449392718	0
1	1	67	0	226.5	61	38.7	68.74	36	18	6.71	124	85	38	6.88	3.81	2.11	1.35	1.36	0.35	0	2	25.5848	.0918635170603675	1
1	1	81	0	99.4	53	35.8	58.65	27	11	7.19	94	93.4	31	4.95	3.96	2.51	1.07	1.25	0.38	0	2	26.7603	.095959595959596	1
1	1	50	0	218.5	60	42.4	66.3	16	11	6.8	65	73.5	15	9.22	4.83	2.71	1.38	1.23	0.74	1	2	24.346	.153209109730849	1
0	2	54	0	162.6	62	39.4	62.24	18	10	5.3	68	58	17	5.75	6.02	3.35	1.95	0.93	0.72	0	2	22.4616	.119601328903654	1
1	1	59	0	158.5	60	42.6	69.11	16	48	6.36	66	65.7	27	5.99	4.23	2.98	0.92	2.59	0.33	0	2	27.9915	.0780141843971632	1
0	2	68	0	107.5	50	44.1	67.02	23	18	5.6	84	66	23	5.04	5.84	3.36	1.62	1.26	0.86	0	2	23.6237	.147260273972603	1
1	1	76	0	167	61	30.5	63.98	18	22	5.77	53	87	10	4.89	4.37	2.52	1.9	0.62	-0.05	0	1	24.8015	-0.0114416	0
1	1	66	0	97.3	54	46.5	74.22	18	26	7.03	109	66	18	7.56	3.45	1.98	1.51	1.02	-0.04	1	1	25.0247	-0.0115942	0
1	1	61	0	104.4	48	38.4	57.88	23	47	4.75	52	87	13	4.5	6.35	2.96	2.81	1.26	0.58	0	2	21.6888	.0913385826771653	1
1	1	59	0	146	61	41.5	65.62	21	15	6.35	79	84.9	17	4.63	5.58	3.23	1.74	0.98	0.61	0	2	24.2992	.109318996415771	1
1	1	90	0	135.2	71	38.8	65	31	8	7.18	62	87.5	24	6.33	2.83	1.53	1.6	0.55	-0.3	0	1	25.4657	-0.106007	0
1	1	83	0	82.5	60	41.1	66.48	18	22	7.74	86	130	17	6.84	3.78	1.48	1.58	1	0.72	0	2	24.8408	.19047619047619	1
1	1	54	0	119.1	60	40	58.87	30	36	6.6	74	70	38	5.95	3.21	1.84	1.14	1.6	0.23	0	1	25.9408	.0716510903426791	1
0	2	64	0	143.9	50	35.7	61.59	30	28	6.28	84	69	32	4.5	5.22	3.1	1.83	0.85	0.29	0	1	24.0754	.0555555555555555	0
0	2	58	0	75.1	61	40.7	70.54	19	22	4.17	118	47.1	15	5.55	5.99	3.27	1.93	0.98	0.79	0	2	21.9053	.131886477462437	1
0	2	60	0	179.1	59	43.7	75.81	45	152	6.32	124	60	88	5.46	5.89	3.79	1.84	1.08	0.26	0	1	24.549	.0441426146010186	0
0	2	79	0	123.6	53	40.3	67.14	31	19	5.66	50	61	32	7.21	5.24	3.66	1.29	2.1	0.29	1	1	26.9377	.0553435114503817	0
0	2	69	0	139	61	38.9	64.47	13	9	5.3	64	58	5	4.82	4.26	2.33	1.38	0.56	0.55	0	2	23.2794	.129107981220657	1
1	1	81	0	128	56	43.2	78.13	32	55	5.06	98	92	21	4.49	4.65	2.4	1.7	1.11	0.55	0	2	24.3421	.118279569892473	1
1	1	60	0	78.9	61	35.9	65.64	22	25	8.45	77	87	28	5	4.79	3.44	1.19	1.65	0.16	0	1	27.905	.0334029227557412	0
1	1	51	0	159.3	61	44.9	67.47	43	111	9.85	123	114.2	48	5.37	4.87	2.49	1.18	2.91	1.2	0	2	26.7788	.246406570841889	1
1	1	60	0	178.5	62	37.5	60.57	32	31	5.52	73	81	78	5.43	4.83	2.69	1.4	2.7	0.74	0	2	26.0912	.153209109730849	1
0	2	50	0	324	50	40.5	68.61	24	18	5.21	58	57	32	4	4.47	2.35	1.67	0.99	0.45	0	2	23.1965	.100671140939597	1
1	1	54	0	149.4	51	37.2	60.6	19	27	6.38	70	79	17	5.01	5.92	3.43	1.83	0.84	0.66	0	2	23.7072	.111486486486486	1
1	1	50	0	132.9	50	41.1	66.53	26	19	6.52	55	82	34	4.48	4.18	2.45	1.59	0.73	.139999999999999	0	1	24.9932	.033492822966507	0
1	1	54	0	223.1	48	38.1	58.87	20	19	7.04	71	94.5	20	10.53	4.53	2.83	1.24	1	0.46	1	2	26.1171	.101545253863135	1
0	2	52	0	278.2	61	43.7	67.58	21	7	5.85	85	59.4	24	5.27	5.87	3.61	1.84	0.82	0.42	0	2	23.6922	.0715502555366269	1
0	2	53	0	153.5	61	45.9	68.7	19	11	5.68	66	58.6	14	5.32	4.36	2	1.7	0.62	0.66	0	2	21.9664	.151376146788991	1
0	2	50	0	265.2	50	35.5	62.92	20	11	4.5	42	50	25	5.69	5.06	2.96	1.5	1.76	0.6	0	2	24.2471	.118577075098814	1
1	1	74	0	115.5	61	39.2	66.44	24	15	4.11	63	61.2	23	3.97	3.8	2.27	1.34	0.62	0.19	0	1	24.486	.0499999999999999	0
1	1	54	0	110.9	64	39.7	65.43	21	77	4.6	105	75	22	4.58	4.34	2.62	1.17	3.16	0.55	0	2	27.41	.126728110599078	1
0	2	59	0	149.7	56	40.2	79.5	36	12	7.73	91	68.1	43	5.17	4.94	3.7	1.65	0.88	-0.41	0	1	26.8768	-0.082996	0
0	2	78	0	109.1	41	29.3	60.45	27	16	6.58	62	70	18	4.22	5.3	2.33	2.26	0.71	0.71	0	2	21.1146	.133962264150943	1
0	2	67	0	138.7	49	42.3	62.2	21	10	7.24	48	76	20	5.4	4.15	2.29	1.67	0.47	0.19	0	1	24.0264	.0457831325301206	0
0	2	55	0	179.1	48	40.3	62.65	22	11	4.66	70	71.2	29	5.05	4.49	3.4	1.52	1.11	-0.43	0	1	27.4069	-0.0957684	0
1	1	75	0	85.6	53	39	67.02	36	16	6.42	87	92	56	4.88	3.93	2.71	1.18	0.99	.0400000000000003	0	1	27.2024	.0101781170483461	0
1	1	54	0	101.7	49	38.2	63.53	9	19	6.62	100	68	10	10.57	5.84	5.77	1.39	0.64	-1.32	1	1	31.3164	-0.226027	0
0	2	61	0	128.8	61	37	67.63	20	15	6.71	115	75.9	17	5.68	5.38	2.71	1.88	0.56	0.79	0	2	22.2719	.146840148698885	1
1	1	75	0	157.6	41	41.8	68.04	30	22	5.35	100	86	21	5.33	5.73	3.33	1.79	1.5	0.61	0	2	24.8241	.106457242582897	1
1	1	67	0	103.8	60	33.2	62.74	26	17	8.11	124	76	23	4.88	3.79	2.7	1.5	0.64	-0.41	0	1	26.5699	-0.108179	0
0	2	50	0	200.3	49	42.8	67.92	21	12	5.09	82	71	19	5.35	4.74	3.13	1.72	1.04	-0.11	0	1	25.7334	-0.0232068	0
0	2	76	0	76.1	62	40.6	63.8	19	20	6.54	121	83	16	12.92	5.4	3.27	2.33	1.29	-0.2	1	1	25.1672	-0.037037	0
1	1	53	0	118	74	42	71.49	24	14	4.82	66	82	25	4.99	5.11	3.57	1.71	2.1	-0.17	0	1	27.7743	-0.0332681	0
1	1	69	0	121.1	49	38	65.49	22	13	7.63	44	101	27	4.37	5.48	3.61	1.56	1.83	0.31	0	1	27.3647	.0565693430656935	0
1	1	59	0	150.8	49	46	74.08	21	20	6.72	66	93	26	4.99	3.23	2.27	1.25	1.53	-0.29	0	1	28.1627	-0.0897833	0
0	2	53	0	112.6	60	39.7	69.61	33	40	4.26	144	52	39	5.17	4.95	3.27	1.73	0.64	-0.05	0	1	24.5147	-0.010101	0
0	2	54	0	86.1	45	44.7	73.66	26	31	5.3	54	74	38	5.2	6.94	4.55	1.72	2.16	.670000000000001	0	2	26.006	.0965417867435159	1
0	2	50	0	228.4	51	40.5	60.92	32	9	4.63	47	58.7	50	4.27	4.13	2.72	1.33	0.89	.0799999999999996	0	1	25.3333	.0193704600484261	0
0	2	78	0	79.6	62	42.1	71.1	22	38	5.04	62	86	16	6.21	5.32	2.98	2.03	1.02	0.31	0	1	24.2198	.0582706766917294	0
1	1	78	0	148.4	49	34.8	62.01	25	77	5.85	74	88.3	28	5.92	3.26	1.32	1.6	1.59	0.34	0	2	24.7098	.104294478527607	1
0	2	55	0	117.5	59	41.4	70.01	35	46	6.48	120	65.8	49	4.52	5.4	3.12	1.01	1.58	1.27	0	2	24.301	.235185185185185	1
0	2	61	0	115.3	60	42.7	70.69	15	14	6.13	97	76.5	20	4.97	6.73	4.55	1.68	0.93	.500000000000001	0	2	25.3825	.074294205052006	1
1	1	53	0	165.6	60	40.3	67.63	26	30	5.1	79	88	44	4.69	5.34	3.21	1.33	1.28	0.8	0	2	25.3013	.149812734082397	1
1	1	61	0	118.5	53	37	67.09	27	48	7.37	61	96	19	4.38	4.32	2.55	1.48	1.26	0.29	0	1	26.0454	.0671296296296297	0
0	2	52	0	145.6	63	45.4	78.48	8	35	5.94	112	52	25	5.39	7.52	2.19	1.89	17.09	3.44	0	2	31.0585	.457446808510638	1
1	1	50	0	214.1	51	37.3	67.64	18	14	6.85	88	72	16	4.37	4.27	2.44	1.43	1.58	0.4	0	2	25.2226	.0936768149882903	1
1	1	60	0	111.2	61	42.2	71.99	17	20	5.39	84	88.1	17	5.5	5.82	4	1.72	1.13	0.1	0	1	26.5756	.0171821305841925	0
1	1	70	0	80.3	61	41.2	67.65	32	32	5.05	71	81	33	4.92	3.18	1.52	1.18	1.68	0.48	0	2	25.4252	.150943396226415	1
1	1	72	0	137.2	62	35.5	63.56	18	17	5.46	70	84	15	4.51	4.47	3.09	1.29	0.81	.0899999999999999	0	1	26.572	.0201342281879194	0
1	1	59	0	142.8	73	46.1	84.67	29	1	6.98	97	76	30	6.48	7.46	3.4	1.03	15.6	3.03	0	2	34.729	.406166219839142	1
1	1	66	0	113.4	61	41.4	73.52	37	27	7.85	59	85	53	5.04	4.34	2.69	1.14	1.91	0.51	0	2	26.7299	.117511520737327	1
1	1	52	0	173.4	49	38.8	70.18	21	22	6.5	76	69	33	5.17	4.22	2.59	1.05	1.89	0.58	0	2	26.0787	.137440758293839	1
1	1	67	0	138.8	61	39.6	65.98	26	27	7.03	57	94	43	6.78	2.84	1.39	1.16	1.47	0.29	0	1	26.1629	.102112676056338	1
0	2	50	0	141.5	61	42.9	69.16	30	13	5.67	108	79.4	42	4.65	5.6	3.2	1.77	1.67	.629999999999999	0	2	24.6516	0.1125	1
1	1	55	0	146.2	62	42.4	67.66	31	20	5.65	93	74	48	5.52	5.05	3.07	1.15	2.05	0.83	0	2	25.8645	.164356435643564	1
0	2	54	0	157.5	50	38.3	67.49	24	28	2.73	86	62.5	29	6.03	4.37	2.67	1.05	1.81	0.65	0	2	25.6223	.148741418764302	1
0	2	80	0	51.4	53	38	65.47	16	10	6.61	40	63	12	5.39	3.13	1.3	1.72	0.64	0.11	0	1	23.0389	.0351437699680511	0
0	2	50	0	178.3	62	45.1	69.13	31	11	4.88	86	53	37	5.42	4.57	3.06	1.54	0.84	-0.03	0	1	25.0554	-0.00656455	0
0	2	79	0	131.6	61	36.2	63.51	19	9	8.81	86	78.4	12	5.28	5	2.76	1.68	0.96	0.56	0	2	23.9689	0.112	1
0	2	69	0	155.5	66	44.3	87.66	26	17	7.94	81	77	20	5.02	5.94	4.94	2.19	1.96	-1.19	0	1	29.9189	-0.200337	0
1	1	59	0	161.5	51	38.1	63.83	18	37	5.83	85	59	41	5.08	4.31	2.97	1.27	0.9	.0699999999999994	0	1	25.7315	.0162412993039442	0
0	2	53	0	159.8	59	42.7	64.22	30	11	5.87	59	59	48	7.24	5.4	2.89	2.03	1.06	0.48	1	2	22.7133	.088888888888889	1
1	1	53	0	163.6	41	38.2	67.48	13	45	5.87	66	88	16	4.99	4.4	2.65	1.58	0.61	0.17	0	1	25.1946	.0386363636363637	0
1	1	72	0	159.1	62	37.4	71.36	33	8	3.61	75	67	49	5.11	3.81	1.74	1.9	0.43	0.17	0	1	22.6652	.0446194225721786	0
0	2	63	0	114.2	59	42.9	73.57	33	26	10.47	99	118.7	45	6.44	5	2.08	1.37	4.88	1.55	0	2	27.246	0.31	1
0	2	66	0	147.1	49	36.1	64.88	27	19	5.31	73	80.6	26	4.54	5.07	2.81	1.74	0.86	0.52	0	2	23.933	.102564102564103	1
0	2	50	0	205.9	49	41.3	74.69	32	25	5.35	98	65.2	52	5.67	5.4	2.71	1.65	3.02	1.04	0	2	24.3703	.192592592592593	1
0	2	62	0	84.9	70	38.5	66.7	21	17	4.9	62	48	24	4.78	3.9	1.98	1.78	1.25	0.14	0	1	23.3784	.0358974358974359	0
1	1	60	0	123.1	61	43.1	69.66	28	26	7.19	61	79	33	4.46	5.2	3.11	1.49	2.16	0.6	0	2	25.9055	.115384615384615	1
1	1	72	0	135.9	53	38.4	63.82	20	16	7.23	58	89	23	4.82	3.12	1.4	1.47	0.76	0.25	0	1	24.5212	.0801282051282052	1
0	2	56	0	118.4	62	42.8	70.25	19	13	5.07	89	51	18	5.87	5.33	2.51	2.52	1.08	0.3	0	1	21.3144	.0562851782363978	0
1	1	54	0	123.4	61	37.3	71.91	17	12	6.7	73	74	24	5.19	3.3	1.89	1.19	0.69	0.22	0	1	25.0775	.0666666666666667	0
0	2	76	0	95.2	49	40.2	70.41	30	13	6.87	64	62.1	19	6.22	5.46	3.59	1.54	1.14	0.33	0	2	25.1537	.0604395604395605	0
1	1	53	0	143.6	61	36.8	65.15	13	8	5.23	92	74	15	4.96	4.41	1.47	0.74	10.22	2.2	0	2	30.5853	.498866213151927	1
0	2	61	0	128.4	53	38.9	69.96	19	27	5.44	106	71.5	21	4.84	6.44	2.6	1	7.98	2.84	0	2	26.6142	.440993788819876	1
1	1	62	0	95.9	62	43.4	71.78	21	22	6.68	74	95	27	7.5	4.85	2.98	1.2	3.86	0.67	1	2	28.7703	.138144329896907	1
0	2	54	0	201	51	40.7	65.32	22	15	5.97	64	67	17	5.17	6.17	3.79	1.5	1.63	0.88	0	2	24.6394	.142625607779579	1
1	1	72	0	128.7	62	39.4	68.09	27	13	5.28	73	62	41	7.62	4.68	2.82	1.37	1.03	0.49	1	2	24.4786	.104700854700855	1
1	1	57	0	128.6	62	42.2	71.78	24	81	5.29	96	70	21	5.88	4.37	2.57	1.26	2.31	0.54	0	2	26.0845	.123569794050343	1
1	1	76	0	93.9	60	41.1	67.19	30	15	6.81	58	87	59	7.53	5.98	3.68	1.55	1.15	0.75	1	2	25.0304	.125418060200669	1
1	1	80	0	71.2	60	38.5	64.57	25	55	7.75	48	97	31	4.58	3.35	2.27	1.54	1.06	-0.46	0	1	27.5055	-0.137313	0
1	1	80	0	130.3	41	39.6	74.29	24	18	5.96	67	91	15	4.1	4.42	3.2	1.26	0.89	-0.04	0	1	27.4318	-0.00904977	0
1	1	58	0	153.6	49	40.1	71.14	25	13	5.12	50	77	22	4.86	2.99	2.13	1.44	0.67	-0.58	0	1	26.8211	-0.19398	0
1	1	73	0	108.9	61	39.3	68.7	27	13	6.9	65	103.2	23	4.94	3.75	2.16	1.32	1.88	0.27	0	1	27.1488	.0719999999999999	1
0	2	58	0	160.7	53	35.9	64.76	28	11	4.81	66	61	38	3.97	3.8	3.04	1.39	1.05	-0.63	0	1	27.5651	-0.165789	0
1	1	65	0	81.6	59	41.7	59.1	23	24	7.37	79	74	30	8.18	3.77	2.24	1.65	1.18	-0.12	1	1	25.532	-0.0318302	0
0	2	54	0	156.1	62	40.8	67.08	23	55	7.22	67	53	27	4.31	4.82	2.59	2.05	1.37	.180000000000001	0	1	23.3279	.0373443983402491	0
0	2	51	0	147.8	41	38.5	70.29	18	10	3.46	65	73	10	4.25	4.68	3.02	1.81	1.05	-0.15	0	1	25.603	-0.0320513	0
1	1	60	0	165.9	61	41.3	67.57	24	18	6.07	84	99	31	4.54	6.65	3.84	1.54	1.56	1.27	0	2	24.6724	.190977443609023	1
1	1	82	0	171.7	60	41.6	67.36	24	18	6.72	55	97.7	28	5.86	5.25	3.47	0.94	2.17	0.84	0	2	27.7271	0.16	1
1	1	54	0	187.8	51	43.1	69.96	26	15	7.22	89	91.9	31	5.41	6.12	3.88	1.19	1.92	1.05	0	2	26.3292	.17156862745098	1
1	1	61	0	146.7	53	38.4	59.7	21	12	7.07	51	79	24	7.99	3.04	1.61	1.4	0.43	0.03	1	1	24.7315	.00986842105263159	0
0	2	61	0	166.3	61	40.1	66.1	21	27	5.29	86	51	14	5.05	5.47	3.2	1.76	1.08	0.51	0	2	23.3059	.093235831809872	1
0	2	61	0	206.6	61	43.4	63.14	27	7	8.58	65	70.3	29	5.66	4.61	2.65	1.64	0.59	.320000000000001	0	1	23.9405	.0694143167028201	0
0	2	70	0	61.3	63	44.6	71.88	18	20	7.55	94	56.6	14	5.34	6.88	4.24	1.85	1.91	0.79	0	2	24.1823	.114825581395349	1
0	2	59	0	81.3	49	42.8	63.25	19	15	7.27	80	62	16	4.37	5.95	3.46	1.69	1.29	0.8	0	2	23.552	.134453781512605	1
0	2	61	0	123.7	49	42.2	66.99	21	23	5.42	103	64	30	6.39	6.14	3.94	1.4	2.15	0.8	0	2	25.6605	.13029315960912	1
0	2	52	0	100.1	52	39.2	65.71	15	33	5.51	75	58	15	10.69	3.7	1.59	1.72	1.43	0.39	1	2	23.1427	.105405405405405	1
0	2	56	0	100	61	44.1	72.82	22	12	7	88	57.6	17	5.49	6.33	3.56	2.21	1.36	0.56	0	2	22.7858	.0884676145339652	1
1	1	79	0	152.7	73	41.5	65.38	23	18	5.18	67	69	25	5.58	4.59	3.33	1.56	1.17	-0.3	0	1	26.8787	-0.0653595	0
0	2	59	0	100.3	53	41.7	77.25	19	25	8.62	80	64	30	9.03	5.56	4.06	1.11	3.41	0.39	1	2	28.9309	.0701438848920863	1
1	1	79	0	73.1	60	36.6	67.87	32	24	5.31	41	76	48	5.94	4.12	2.74	1.19	1.02	0.19	0	1	26.2211	.0461165048543689	0
0	2	57	0	168.6	60	38.5	59.99	24	10	5.35	69	50	40	6.47	4.58	2.46	1.81	0.66	0.31	0	1	22.6707	.0676855895196507	0
0	2	63	0	126.4	53	43	65.48	21	11	7.68	80	80	16	5.24	5.35	3.06	1.78	0.79	0.51	0	2	23.9468	.0953271028037382	1
0	2	51	0	148.5	63	39.1	70.29	18	24	6.22	94	51	23	4.31	5.07	3.49	1.57	1.45	0.01	0	1	25.7528	.0019723865877712	0
1	1	58	0	141.6	59	44.8	67.39	19	14	5.01	112	86	15	4.87	4.24	2.73	1.32	1.12	0.19	0	1	26.3504	.044811320754717	0
0	2	59	0	152.4	61	40.7	68.15	34	29	7.9	58	58	31	4.98	4.42	3.09	1.69	0.99	-0.36	0	1	25.9047	-0.081448	0
1	1	51	0	169.4	59	38.8	65.95	17	100	8.68	65	59.1	15	5.01	5.04	3.47	1.41	1.16	0.16	0	1	25.7706	.0317460317460317	0
1	1	60	0	175.4	63	37.9	59.08	26	30	6.77	98	90	31	5.14	4.73	2.78	1.47	1.95	.480000000000001	0	2	26.2287	.101479915433404	1
1	1	54	0	191.8	50	40.6	58.89	30	16	4.21	68	72	41	4.24	4.56	2.56	1.8	0.92	0.2	0	1	24.1733	.0438596491228069	0
1	1	60	0	168.4	73	37.9	70.27	14	31	5.55	93	90.3	14	4.73	3.8	2.98	1.08	1.35	-0.26	0	1	28.7848	-0.0684211	0
1	1	61	0	103.4	60	40.4	67.45	25	15	8.01	100	75.4	36	12.4	4.97	2.75	1.63	0.95	0.59	1	2	23.8903	.118712273641851	1
0	2	59	0	248.2	60	45.2	74.62	21	21	5.51	88	61	29	4.69	5.2	2.85	1.25	2.99	1.1	0	2	25.1934	.211538461538462	1
0	2	79	0	91.5	49	40.1	77.16	31	16	6.75	56	89.5	18	6.79	3.17	1.5	1.54	0.85	0.13	0	1	24.8431	.0410094637223974	0
0	2	78	0	157.4	41	38	73.28	23	5	5.46	80	61	10	4.38	5.97	3.56	1.37	2.82	1.04	0	2	25.3946	.174204355108878	1
0	2	58	0	114.9	73	44.1	65.32	20	10	5.89	81	46	23	4.58	4.99	2.47	2.29	0.69	0.23	0	1	21.4895	.0460921843687375	0
1	1	53	0	185.9	60	43.1	63.65	24	45	7.08	84	83	30	6.57	4.6	3.06	1.33	1.56	0.21	0	1	26.8641	.0456521739130434	0
0	2	56	0	118.7	60	40.6	70.37	28	17	4.45	83	66	27	4.52	4.77	2.82	1.85	1.42	.0999999999999996	0	1	24.7959	.020964360587002	0
1	1	71	0	125.8	50	39.8	63.24	15	26	8.62	70	105	18	5.08	3.68	2.12	1.19	1.32	0.37	0	2	26.6846	.10054347826087	1
1	1	78	0	131.6	37	39.1	68.33	21	11	7.57	74	85.1	19	6.07	3.98	2.93	1.22	1.09	-0.17	0	1	27.6648	-0.0427136	0
1	1	63	0	124.2	49	41.4	68.05	27	37	5.08	63	81	33	5.28	5.98	4.42	1.35	2.26	0.21	0	1	28.4936	.0351170568561874	0
1	1	57	0	158.4	63	41.3	67.84	19	13	6.12	91	81	14	5.02	4.74	2.47	1.45	0.99	0.82	0	2	23.799	.172995780590717	1
1	1	55	0	123.7	52	38.4	61.72	15	29	3.93	92	61	14	4.15	3.89	2.25	1.11	0.81	0.53	0	2	24.3671	.136246786632391	1
1	1	60	0	180.8	60	46.3	71.39	28	15	8.25	90	87	47	4.95	5.1	3.55	1.51	0.82	.0399999999999998	0	1	26.5912	.00784313725490192	0
0	2	55	0	150.8	60	41.5	70.73	17	10	6.14	52	65	11	4.79	4.64	2.4	2.01	0.69	0.23	0	1	22.906	.0495689655172414	0
1	1	81	0	99.9	59	38.4	71.13	29	22	4.64	69	74	31	5.18	4.14	2.83	1.36	1.38	-0.05	0	1	26.7746	-0.0120773	0
1	1	69	0	174.3	46	46.2	73.52	26	15	6.79	49	83	26	6.73	5.56	3.44	1.75	2.05	0.37	0	2	26.1131	.066546762589928	0
1	1	52	0	199.4	51	35.3	66.68	21	24	8.67	71	91	31	5.15	3.59	2.15	1.62	1.64	-0.18	0	1	26.8285	-0.0501393	0
1	1	68	0	98.8	47	41.2	68.25	22	15	5.09	81	96	23	6.08	4.22	2.51	1.59	0.78	0.12	0	1	25.6761	.0284360189573459	0
1	1	75	0	112.9	53	36.9	66.64	23	63	10.01	110	130	17	6.04	4.66	2.98	1.34	1.83	0.34	0	2	28.4964	.072961373390558	1
1	1	74	0	105.3	60	37.5	64.21	28	20	8.3	65	89	44	4.45	3.17	1.9	1.17	0.83	0.1	0	1	26.1745	.0315457413249212	0
0	2	66	0	142.3	49	39	62.2	20	25	6.47	84	73.9	25	4.28	5.06	3.16	1.49	0.85	.409999999999999	0	2	24.8945	.0810276679841896	1
1	1	59	0	163.3	60	44.4	74.25	48	46	4.47	89	75	93	6.26	4.14	1.92	1.02	4.76	1.2	0	2	27.2084	.289855072463768	1
1	1	66	0	139.7	73	40.4	73.56	14	19	6.18	71	87.7	17	5.17	4.45	2.94	1.27	2.05	0.24	0	1	27.5414	.053932584269663	0
1	1	57	0	139.3	61	39.4	61.61	23	18	3.98	64	73	27	5.22	4.36	3.43	1.21	2.08	-0.28	0	1	28.934	-0.0642202	0
1	1	60	0	114.4	61	40.5	67.44	19	9	5.01	51	92	15	4.39	3.93	2.84	1.14	1.72	-0.05	0	1	28.4072	-0.0127226	0
1	1	54	0	140	60	40.2	68.59	24	16	7.05	58	91	34	6.28	4.47	3.02	1.32	1.41	0.13	0	1	27.2221	.0290827740492169	0
1	1	50	0	230	61	37.1	61.38	22	63	5.37	106	86	27	13.31	4.74	2.68	1.33	5.57	0.73	1	2	29.472	.154008438818565	1
1	1	70	0	124.7	73	33.2	68.28	27	11	8.05	60	76	24	5.11	4.12	3.07	1.34	0.88	-0.29	0	1	27.2068	-0.0703883	0
1	1	61	0	71.9	50	38.7	66.59	25	24	8.47	64	88	31	5.05	4.67	2.91	1.21	2.55	0.55	0	2	27.3826	.117773019271949	1
0	2	61	0	152.5	61	40.6	69.79	23	17	7.3	61	71.3	27	5.42	5.96	4.45	1.67	1.57	-0.16	0	1	27.5636	-0.0268456	0
0	2	59	0	123.3	61	44.8	70.35	25	15	5.79	128	61.6	18	5.65	6.41	3.01	2.6	1.18	0.8	0	2	20.6516	.124804992199688	1
1	1	68	0	144.7	49	36.6	60.77	24	11	4.18	74	78.9	20	4.6	3.99	1.83	1.76	1.04	0.4	0	2	23.5797	.100250626566416	1
1	1	72	0	216.4	49	40.7	71.58	18	17	5.86	78	79	18	5.54	4.02	2.94	1.3	1.05	-0.22	0	1	27.3189	-0.0547264	0
0	2	81	0	79	61	44.5	71.27	21	16	5.87	89	64	23	10.3	4.6	1.98	1.71	1.23	0.91	1	2	22.0966	.197826086956522	1
1	1	57	0	160.4	61	39.3	70.87	17	21	3.87	81	65	17	4.49	3.48	2.46	1.07	0.97	-0.05	0	1	26.5001	-0.0143678	0
0	2	59	0	131.1	73	40.9	63.26	22	33	5.04	81	57.2	30	7.17	5.48	3.47	1.18	1.47	0.83	1	2	24.846	.151459854014599	1
1	1	72	0	143.3	59	37.3	68.62	16	11	7.06	49	109.1	14	4.35	4.1	3.07	1.2	0.81	-0.17	0	1	28.4452	-0.0414634	0
1	1	56	0	144.7	62	40.1	73.53	18	45	4	53	82.2	12	4.71	4.54	2.76	1.25	1.81	0.53	0	2	26.2255	.116740088105727	1
1	1	57	0	170.8	50	40.6	71.46	28	43	5.44	69	104	36	6.11	4.96	3.2	1.08	2.34	0.68	0	2	27.992	.137096774193548	1
1	1	50	0	189.9	49	38.1	65.65	19	12	6.65	77	76	20	5.46	4.35	2.68	1.26	2.39	.409999999999999	0	2	26.8261	.0942528735632183	1
1	1	76	0	139.8	61	40.8	69.17	29	21	6.3	68	82.3	17	5.93	4.33	2.4	1.56	1.08	0.37	0	2	24.7967	.0854503464203233	1
0	2	50	0	206.5	41	44.2	71.3	20	13	5.15	60	51	13	4.53	5.42	2.82	2.43	1.9	0.17	0	1	22.9896	.0313653136531365	0
0	2	50	0	220.2	50	38.3	64.41	21	2	5.04	50	70	13	5.1	4.9	2.83	1.89	0.5	0.18	0	1	23.6782	.0367346938775511	0
1	1	50	0	124	61	44.6	63.01	21	39	6.14	64	99	36	4.76	3.17	1.55	0.97	1.77	0.65	0	2	26.3323	.205047318611987	1
0	2	55	0	153.6	61	40.1	66.06	36	21	5.89	69	78	37	4.81	6.29	3.83	1.93	0.92	0.53	0	2	24.1357	.0842607313195548	1
1	1	64	0	136.2	49	36.5	62.63	23	12	8.4	128	106.4	20	4.94	3.39	1.68	1.55	0.32	0.16	0	1	24.9637	.0471976401179941	0
1	1	77	0	136.9	60	43	63.93	26	15	4.59	51	102	33	6.06	6.02	3.99	1.52	1.46	.509999999999999	0	2	26.8787	.0847176079734218	1
1	1	66	0	134	58	39	77.08	18	21	4.33	72	87	17	4.92	4.12	3.16	1.44	1.73	-0.48	0	1	28.8173	-0.116505	0
1	1	61	0	176.7	62	38.8	61.21	50	75	6.72	52	67.2	85	5.77	4.87	3	1.23	1.43	0.64	0	2	25.2019	.131416837782341	1
0	2	61	0	246.4	60	39.1	65.33	27	22	7.03	76	58	28	5.87	5.01	3.74	1.65	0.86	-0.38	0	1	26.4224	-0.0758483	0
0	2	70	0	85.2	61	39.1	68.82	30	13	7.15	60	59	38	4.81	4.55	2.91	1.44	1.17	0.2	0	1	25.1658	.0439560439560439	0
0	2	50	0	248.5	47	42.4	70.52	19	12	7.52	36	58	20	5.26	4.91	3.4	1.28	0.62	0.23	0	1	25.2743	.0468431771894094	0
0	2	74	0	155.4	48	42.1	65.6	24	14	4.67	90	51	24	5.84	5.13	3.02	1.59	1.21	0.52	0	2	23.7319	.101364522417154	1
1	1	61	0	101.2	61	40.4	68.46	20	40	5.84	97	77	18	5.43	4.71	3.16	1.5	1.54	.0499999999999998	0	1	26.6644	.0106157112526539	0
1	1	61	0	87.8	53	56.3	63.8	18	18	6.12	44	76	15	5.86	5.42	2.72	1.54	1.21	1.16	0	2	22.8792	.214022140221402	1
1	1	80	0	89.8	62	36.7	66.82	26	46	6.6	101	89	29	5.28	5.71	3.64	1.54	1.1	0.53	0	2	25.6382	.0928196147110332	1
1	1	52	0	174.2	63	39.7	69.25	27	24	3.72	82	66	40	4.49	4.91	2.67	1.46	0.82	0.78	0	2	23.2839	.158859470468432	1
1	1	73	0	121.4	61	44.9	65.03	31	10	7.06	68	87.8	33	4.93	4.79	2.57	1.37	2.17	0.85	0	2	25.4939	.177453027139875	1
0	2	62	0	115.4	49	41.1	68.48	26	28	7.05	77	60	42	5.43	5.37	3.4	1.67	3.19	0.3	0	1	26.7949	.0558659217877095	0
0	2	50	0	165.8	50	44.8	78.55	16	5	6.44	56	54.4	8	4.82	3.67	2.43	1.35	0.94	-0.11	0	1	25.4559	-0.0299728	0
1	1	55	0	202.7	49	32.2	66.1	20	38	5.54	59	86	19	5.16	4.17	3.28	1.06	1.2	-0.17	0	1	28.5059	-0.0407674	0
1	1	62	0	157.7	60	37.6	69.16	18	10	6.05	58	74	19	6.32	3.92	2.87	1.14	1.24	-0.09	0	1	27.3536	-0.0229592	0
1	1	59	0	123.6	63	35.5	65.81	20	29	6.84	78	78	20	6.13	4.79	3.68	1.08	4.05	.0299999999999998	0	1	30.8817	.00626304801670142	0
0	2	57	0	104.3	61	44.2	66.34	30	34	7.21	90	55.4	55	7.44	4.85	3.2	1.54	1.97	.109999999999999	1	1	26.0541	.0226804123711339	0
0	2	54	0	119	60	44.1	76.06	22	14	5.67	67	48	18	6.09	5.95	3.39	2.1	0.95	0.46	0	2	22.4264	.0773109243697479	1
0	2	78	0	139.1	61	38.7	70.9	31	18	6.53	71	86	22	5.42	5.03	3.45	1.37	3.69	0.21	0	1	29.3821	.0417495029821073	0
0	2	65	0	131.9	49	37	63.94	19	18	4.99	122	72	7	4.78	7.29	5.01	1.41	1.79	0.87	0	2	26.1876	.119341563786008	1
0	2	72	0	148	50	42.9	73.79	20	11	3.54	71	56.5	15	5.12	4.93	3.76	1.02	2.74	0.15	0	1	28.6028	.0304259634888438	0
0	2	53	0	163.9	49	40.6	61.64	35	14	6.44	44	84	43	4.63	3.41	1.85	1.7	0.5	-0.14	0	1	24.8291	-0.0410557	0
0	2	78	0	102.1	61	44.3	66.64	27	37	6.68	65	71.4	32	5.21	5.68	3.18	1.99	1.31	0.51	0	2	23.691	.0897887323943661	1
0	2	59	0	117.5	61	45.9	80.9	19	12	6.55	107	69.5	16	4.28	5.07	2.69	1.03	1.33	1.35	0	2	23.5886	.266272189349112	1
0	2	65	0	109.7	35	38.1	69.92	28	20	8.76	101	80.8	22	5.66	6.09	3.98	1.74	1.19	0.37	0	2	25.5711	.0607553366174056	0
0	2	63	0	117.6	61	42.2	71.57	20	8	4.83	95	56.9	14	4.94	4.48	2.82	1.47	0.93	.190000000000001	0	1	24.7148	.0424107142857144	0
0	2	50	0	143.8	49	42	69.62	25	25	6.69	66	75.1	23	4.62	4.36	3.33	1.22	2.79	-0.19	0	1	29.4094	-0.043578	0
0	2	60	0	181	50	41.6	70.98	23	8	5.44	102	77	15	4.76	5.65	3.83	2.07	0.73	-0.25	0	1	25.6089	-0.0442478	0
1	1	61	0	153	62	39.6	67.61	21	13	6.99	61	81	22	7.18	3.83	1.95	1.38	1.04	0.5	1	2	24.4981	.130548302872063	1
0	2	73	0	53.8	49	44.3	71.74	19	9	10.14	127	64	8	5.47	5.69	2.7	1.85	1.94	1.14	0	2	22.3929	.200351493848858	1
0	2	58	0	143.9	59	42.1	74.46	19	15	5.74	96	73	21	5.34	4.43	2.6	1.55	2.69	0.28	0	1	26.5363	.0632054176072234	0
0	2	54	0	251.1	61	44.2	82.21	29	9	6.84	53	75.1	20	5.07	5.18	2.77	2.03	0.89	0.38	0	2	23.3244	.0733590733590733	1
0	2	57	0	136.5	73	39.3	69.49	56	32	3.43	71	65.1	108	5.06	3.99	2.31	1.2	1.92	0.48	0	2	25.616	.120300751879699	1
1	1	60	0	147.8	59	44.7	72.87	19	15	7.4	70	101	15	5.25	6.13	4.02	2.02	1.09	.0900000000000003	0	1	26.2651	.0146818923327896	0
1	1	56	0	119.5	73	35.8	61.21	24	22	6.68	62	91	27	4.76	4.84	3.62	1.49	1.16	-0.27	0	1	28.031	-0.0557851	0
1	1	63	0	159.4	59	42	66.99	18	18	4.71	84	60	22	5.47	4.32	3.19	1.6	0.87	-0.47	0	1	26.4657	-0.108796	0
1	1	62	0	113.6	61	38.6	66.13	23	34	6.24	55	87	31	7.77	4.31	2.99	1.71	1.03	-0.39	1	1	26.9992	-0.0904872	0
0	2	76	0	104.5	60	35.3	71.41	26	14	7.23	70	66	23	6.17	4.27	2.41	1.54	1.66	.319999999999999	0	1	24.975	.0749414519906322	1
1	1	62	0	205.6	61	42	66.49	21	15	6.43	98	63	26	6.1	4.15	3.55	1.18	2.14	-0.58	0	1	29.5885	-0.139759	0
1	1	80	0	89.4	61	40.9	66.2	19	21	6.37	96	77	20	5.18	4.08	2.01	1.74	0.86	0.33	0	2	23.6971	.0808823529411765	1
0	2	50	0	169.7	48	41.7	69.11	22	17	5.21	63	66.6	23	4.99	4.7	3.19	1.3	2.44	0.21	0	1	27.3347	.0446808510638298	0
0	2	52	0	118.4	45	39.1	64.77	43	24	5.02	40	63.9	21	4.79	3.43	2.11	1.39	0.78	-0.07	0	1	25.1944	-0.0204082	0
0	2	60	0	123.6	61	45.8	68.78	21	20	9.59	63	77	16	5.3	4.92	3.34	1.46	1.16	0.12	0	1	26.3255	.024390243902439	0
1	1	69	0	123.3	61	35.4	57.41	35	18	6.15	52	93	47	4.7	4.89	3.07	1.61	0.96	0.21	0	1	25.8801	.0429447852760736	0
0	2	78	0	123.2	62	40.8	76.46	33	12	10.29	94	93	26	5.55	4.47	1.61	2.5	0.44	.359999999999999	0	2	21.4558	.0805369127516777	1
1	1	67	0	117.1	62	38.5	62.22	25	23	6.76	54	104	27	5.21	4.64	2.87	1.4	2.02	0.37	0	2	27.3824	.0797413793103448	1
0	2	75	0	105.3	53	37.3	69.34	27	16	8.09	68	73	19	4.61	4.6	2.33	1.7	1.55	0.57	0	2	23.9712	.123913043478261	1
1	1	58	0	153.2	60	40.9	61.76	21	19	6.02	70	99.5	25	4.28	4.33	2.98	1.36	1.03	-0.01	0	1	27.3865	-0.00230947	0
0	2	52	0	203.4	49	42.3	67.54	26	22	5.55	63	64	39	4.91	6.73	4.48	1.69	2.24	0.56	0	2	26.0299	.0832095096582467	1
1	1	80	0	137	53	37.5	69.33	21	16	4.32	67	64	18	7.43	2.99	1.53	1.35	0.6	0.11	1	1	24.1975	.0367892976588629	0
1	1	57	0	140.6	53	41.4	66.22	38	25	8.55	47	86	54	9.02	5.19	3.65	1.46	1.33	.0800000000000005	1	1	27.1861	.0154142581888248	0
0	2	62	0	199.6	62	42.1	61.05	26	8	5.09	51	64	24	4.61	4.92	2.8	1.83	0.92	0.29	0	1	23.7308	.0589430894308943	0
0	2	58	0	161.9	61	49.1	70.81	20	22	5.98	78	46	17	5.41	5.38	3.95	1.45	2.72	-0.02	0	1	27.6328	-0.00371747	0
1	1	58	0	167.8	59	43.9	68.84	24	39	5.24	122	76	36	4.98	3.4	2.02	1.27	1.69	0.11	0	1	26.3722	.0323529411764705	0
0	2	58	0	145	60	36	70.97	20	20	5.42	93	66	19	6.19	5.08	3.64	1.28	1.62	0.16	0	1	26.9871	.031496062992126	0
1	1	53	0	164.8	51	42.3	68.55	18	20	6.81	57	89	19	5.95	5.28	3.18	1.73	0.68	0.37	0	2	24.7726	.0700757575757576	1
1	1	65	0	100.7	61	41.4	65.97	18	15	7.08	54	106.1	21	10.51	4.42	2.83	1.05	0.98	0.54	1	2	26.8308	.122171945701357	1
1	1	63	0	197.4	72	35.8	55.75	22	39	9.02	51	92	41	6.5	3.88	2.83	1.53	2.47	-0.48	0	1	29.2864	-0.123711	0
0	2	50	0	186.2	49	37.6	60.97	26	17	4.91	50	63	33	4.49	4.62	3.18	1.72	0.74	-0.28	0	1	25.6092	-0.0606061	0
0	2	55	0	148.6	36	35.6	66.11	27	16	7.22	78	67	31	5.23	4.21	2.54	1.37	0.96	0.3	0	1	24.8908	.0712589073634204	1
0	2	57	0	112.2	50	42.8	65.46	22	14	7.08	80	68	35	4.95	4.99	2.77	1.41	0.69	0.81	0	2	23.3539	.162324649298597	1
0	2	79	0	107.1	65	37.4	65.08	20	15	5.51	53	61.4	11	5.78	4.43	2.25	1.94	1.09	0.24	0	1	23.2317	.0541760722347629	0
1	1	55	0	122.6	61	41.7	72.26	19	39	6.44	64	85.7	49	6.47	4.72	1.93	0.67	11.8	2.12	0	2	33.4222	.449152542372881	1
0	2	50	0	167.6	62	40.7	62.01	19	33	6.88	70	66	23	5.12	5.15	3.16	1.8	0.97	0.19	0	1	24.4788	.0368932038834952	0
0	2	54	0	124.8	61	47.2	72.3	18	10	4.56	87	67.3	13	4.79	5.83	4.06	1.73	0.87	.0400000000000005	0	1	25.6938	.00686106346483713	0
0	2	63	0	174.1	60	42.9	69.29	24	35	6.58	88	84.1	33	5.4	6.61	4.04	1.54	2.84	1.03	0	2	26.2298	.155824508320726	1
1	1	52	0	160.1	60	40.3	61.9	31	19	4.35	56	63	46	4.79	7.55	5.12	1.8	1.11	0.63	0	2	24.8213	.0834437086092715	1
1	1	75	0	171.4	60	36.2	68.27	17	21	5.15	71	89	15	5.29	5.32	4.55	1.31	2.37	-0.54	0	1	31.1198	-0.101504	0
0	2	71	0	147.1	61	45.3	69.77	19	15	5.81	86	77.5	13	5.6	4.53	2.95	1.71	1.38	-0.13	0	1	26.2777	-0.0286976	0
1	1	63	0	167.5	63	37.6	63.36	14	45	5.22	90	85	13	5.96	3.32	1.79	1.33	0.94	0.2	0	1	25.3593	.0602409638554216	0
1	1	55	0	122.4	47	39.8	63.9	15	41	4.56	82	90.3	27	4.43	3.48	2	1.04	1.48	0.44	0	2	26.415	.126436781609195	1
1	1	55	0	178.4	57	42.1	74.71	31	26	5.73	77	97.7	35	4.5	4.2	3.6	1.07	1.07	-0.47	0	1	29.8322	-0.111905	0
0	2	56	0	164.2	60	41.4	64.12	13	16	7.15	84	63	12	4.11	5.2	3.41	1.71	0.57	.0800000000000001	0	1	24.6723	.0153846153846154	0
0	2	70	0	91.4	62	36.4	62.54	15	12	3.42	78	62	19	7.6	3.84	2.36	1.12	1.77	0.36	1	2	25.9141	0.09375	1
0	2	52	0	200.7	62	39.2	69.52	22	9	3.89	54	49	19	4.11	3.85	1.48	1.88	0.57	0.49	0	2	21.1287	.127272727272727	1
1	1	60	0	144.9	36	43.2	65.83	34	46	5.82	142	70	51	5.04	5.12	3.17	1.2	1.8	0.75	0	2	25.6084	0.146484	1
1	1	56	0	209.1	61	41.9	66.1	22	46	6.67	76	98	49	5.6	5.39	3.15	1.46	2.72	0.78	0	2	26.8397	.144712430426716	1
1	1	77	0	140.1	60	39.5	59.46	17	17	8.06	99	78.3	21	6.61	2.65	1.2	1.23	0.92	0.22	0	1	24.8503	.0830188679245283	1
0	2	51	0	170.4	63	41.6	64.04	51	103	5.57	81	66.1	115	4.41	4.66	2.85	2.26	1.26	-0.45	0	1	25.0298	-0.0965665	0
1	1	62	0	159.8	61	41.4	57.72	26	47	6.49	62	70	24	4.52	2.71	1.51	1.11	0.89	.0899999999999999	0	1	25.4062	.033210332103321	0
1	1	68	0	113.7	73	37.2	70.75	29	26	4.44	94	77	31	5.26	4.11	3.32	1.27	0.85	-0.48	0	1	28.0973	-0.116788	0
1	1	75	0	169.1	59	42.2	67.39	24	10	7.71	74	78	27	5.29	3.71	1.86	1.69	0.7	0.16	0	1	24.0424	.0431266846361186	0
1	1	55	0	191.9	61	32.8	61.26	20	16	7.53	57	106	14	5.29	3.84	2.9	1.39	1.25	-0.45	0	1	28.8964	-0.117188	0
0	2	72	0	83.8	60	43.6	67.07	18	11	7.26	123	76.4	16	6.42	8.04	5.03	2.15	1.25	.859999999999999	0	2	23.8592	.106965174129353	1
1	1	69	0	116.2	60	41.8	72.82	14	16	6.54	45	96	12	6.37	6.01	3.93	1.55	2.18	0.53	0	2	27.2205	.0881863560732113	1
0	2	72	0	70.6	61	38.5	65.37	13	13	7.41	96	89.2	14	4.49	3.85	2.64	1.33	0.92	-0.12	0	1	26.9968	-0.0311688	0
0	2	58	0	128.6	73	38.4	65.72	26	29	3.74	84	61	22	5.24	5.06	3.54	1.44	1.74	.0799999999999996	0	1	26.6325	.0158102766798418	0
0	2	59	0	124.8	60	38.7	66.27	23	13	4.8	116	54	24	5.41	5.28	3.25	1.57	1.27	0.46	0	2	24.2962	.0871212121212122	1
1	1	56	0	129.9	60	37.9	65.28	19	27	8.08	73	88	14	6.14	4.81	2.81	1.97	0.77	.0299999999999996	0	1	24.8148	.00623700623700615	0
0	2	50	0	175.8	49	45.3	64.97	14	24	6.65	65	52.1	17	6.2	5.07	3.16	1.4	1.8	0.51	0	2	25.0274	.100591715976331	1
1	1	72	0	116.8	74	43	71.28	27	26	5.79	75	92	34	5.7	5.5	3.7	1.83	0.78	-0.03	0	1	26.1858	-0.00545455	0
1	1	76	0	119.1	61	38.1	62.32	29	12	8.62	72	90	45	4.41	3.58	1.84	1.57	0.85	0.17	0	1	24.9329	.0474860335195531	0
1	1	76	0	120	61	42	61.66	25	34	6.66	48	91	41	5.57	4.09	2.07	1.38	0.82	0.64	0	2	24.3665	.156479217603912	1
0	2	53	0	186.6	60	42.5	69.54	28	13	4.5	64	71	30	4.07	4.32	2.23	1.49	1.54	0.6	0	2	24.2896	.138888888888889	1
1	1	68	0	92.9	73	42.6	74.86	26	43	5.16	93	87	35	5.88	4.67	3.16	1.31	2.5	0.2	0	1	28.1496	.0428265524625267	0
0	2	67	0	98.6	63	38.1	64.88	16	14	6.08	100	58	10	6	5.53	3.26	1.79	0.45	0.48	0	2	22.9622	.0867992766726945	1
1	1	59	0	135.4	62	40.1	60.31	17	24	6.35	69	90	19	4.87	5.09	2.88	1.79	1.05	0.42	0	2	24.6743	.0825147347740668	1
1	1	82	0	114.5	38	38.6	64.26	22	16	4.1	100	84	17	6.3	5.77	2.78	2.45	1.18	0.54	0	2	22.4231	.0935875216637781	1
0	2	62	0	141.7	41	37.7	66.41	26	11	5.67	85	65.9	20	4.63	5.83	2.98	2.28	0.77	0.57	0	2	21.8343	.097770154373928	1
1	1	50	0	156.5	51	44.5	66.4	27	31	6.13	75	91	46	6.03	5.64	3.73	1.54	2.25	0.37	0	2	27.4056	.0656028368794326	0
1	1	64	0	118.9	60	41.5	77.77	26	36	5.73	95	83	23	5.01	4.62	3.4	1.27	2.26	-0.05	0	1	28.7042	-0.0108225	0
1	1	55	0	168.7	57	40.9	58.6	21	87	6.81	87	81	32	4.54	5.78	3.21	1.08	5.77	1.49	0	2	28.5301	.257785467128028	1
1	1	50	0	158.2	50	38.8	59.22	20	41	8.2	56	106.5	21	5.5	4.83	2.83	1.09	1.39	0.91	0	2	26.1777	.188405797101449	1
0	2	51	0	178.9	61	39.3	71.27	19	16	7.24	62	79.4	19	5.09	5.39	2.27	2.72	0.9	.399999999999999	0	2	21.2235	.0742115027829313	1
1	1	58	0	214.8	49	41.2	72	26	25	4.99	83	69	40	6.38	3.8	2.23	1.01	1.48	0.56	0	2	25.5396	.147368421052632	1
1	1	79	0	75.6	37	37	66.48	15	22	6.1	69	109	17	5.68	4.92	3.05	1.11	1.85	0.76	0	2	27.265	.154471544715447	1
0	2	60	0	150.8	61	40	63.44	20	30	5.32	77	57	26	4.51	4.53	3.02	1.32	1.82	0.19	0	1	26.1963	.0419426048565122	0
1	1	59	0	200.8	64	41.8	64.63	24	29	5.64	56	67	41	5.74	5.41	3.3	1.54	0.96	0.57	0	2	24.2921	.105360443622921	1
0	2	73	0	101.1	53	37.2	65.52	26	10	5.23	104	56	26	4.95	4.41	2.45	1.59	1.36	0.37	0	2	24.0463	.0839002267573696	1
1	1	59	0	168.8	63	39.7	68.23	22	15	5.8	66	80	25	4.53	4.1	2.23	1.5	1.73	0.37	0	2	25.4166	.0902439024390243	1
1	1	62	0	120.7	49	39.2	67.78	33	24	7.16	52	87	58	5.17	4.57	3.46	1.16	1.13	-0.05	0	1	28.0202	-0.0109409	0
0	2	53	0	153	51	45.2	69.43	20	21	6.14	72	53	39	5.14	3.99	2.42	1.36	1.12	0.21	0	1	24.7013	.0526315789473685	0
0	2	53	0	115.7	63	40.2	66.35	21	11	4.74	70	76.3	17	4.74	4.48	2.38	1.59	0.66	0.51	0	2	23.6628	.113839285714286	1
0	2	68	0	152.3	70	37.7	67.9	37	90	4.67	122	54	39	4.55	7.77	4.65	2.12	3.28	.999999999999999	0	2	24.5375	.128700128700129	1
0	2	71	0	95.4	61	41.8	63.24	18	14	6.31	95	60.5	12	6.48	6.08	4.05	1.78	1.19	0.25	0	1	25.0664	.0411184210526316	0
0	2	53	0	163	62	35.1	65.68	20	10	7.41	56	63	18	4.81	5.47	4.21	1.59	0.82	-0.33	0	1	26.9538	-0.0603291	0
1	1	85	0	105.7	46	38.5	68.54	24	20	6.82	91	67	26	4.43	4.61	2.52	1.82	1.01	0.27	0	1	23.8063	.0585683297180044	0
0	2	50	0	145	49	46.8	74.96	18	12	8.29	84	58.8	13	5.36	6.12	2.29	1.44	2.84	2.39	0	2	20.5777	.390522875816993	1
0	2	59	0	160.1	73	43.3	70.68	25	14	4.12	97	83	23	5.45	7.04	4.6	1.97	2.54	0.47	0	2	26.6476	.0667613636363637	0
0	2	60	0	101.2	46	47.7	73.69	39	105	4.38	113	69	54	6.62	4.78	2.53	1.45	5.62	0.8	0	2	28.257	.167364016736402	1
0	2	69	0	154	62	41.6	66.9	27	7	6.42	61	74	21	4.46	6.29	3.72	1.93	0.58	0.64	0	2	23.2531	.101748807631161	1
0	2	60	0	143.4	50	38.3	66.85	25	35	6.39	87	54	32	7.41	4.29	2.43	1.21	1.71	0.65	1	2	24.5861	.151515151515151	1
0	2	67	0	150.6	62	42.5	64.46	20	21	7.39	74	50	29	5.77	5.17	2.24	1.27	4.29	1.66	0	2	24.1164	.321083172147002	1
1	1	59	0	109.7	43	36.8	66.9	27	49	5.56	102	88	42	4.87	4.65	2.9	0.94	2.31	0.81	0	2	27.1521	.174193548387097	1
0	2	57	0	175.6	61	44.5	79.72	18	15	5.07	120	58.2	12	5.39	5.66	3.12	1.43	0.63	1.11	0	2	22.33	.196113074204947	1
1	1	60	0	151.4	49	43.3	73.37	28	25	4.41	83	104.9	33	6.37	3.08	1.48	1.11	1.49	0.49	0	2	26.2656	.159090909090909	1
1	1	66	0	109	62	39.7	66.49	21	22	6.67	100	135	10	5.07	4.53	2.33	1.13	1.73	1.07	0	2	26.7013	.236203090507726	1
1	1	64	0	127.2	57	49	74.37	25	101	7.69	58	106	36	6.39	4	3.26	1.6	1.86	-0.86	0	1	30.3377	-0.215	0
0	2	73	0	136.7	49	40.2	62.14	20	22	5.3	59	68	18	6.4	4.17	2.56	1.46	1.52	0.15	0	1	25.6866	.0359712230215827	0
0	2	57	0	132.8	61	46.5	69.62	34	19	6.07	82	57.7	13	4.64	6.02	3.8	1.22	1.98	1	0	2	25.0848	.166112956810631	1
1	1	54	0	124.5	60	42.3	67.77	37	153	6.11	52	78	58	5.1	7.21	4.2	2.03	1.82	0.98	0	2	23.8837	.135922330097087	1
1	1	56	0	172.8	73	39.7	65.05	17	12	6.07	66	64	10	6.48	5.15	3.51	1.57	1.25	.0700000000000005	0	1	25.8938	.0135922330097088	0
1	1	50	0	201.2	60	44.6	66.48	31	25	6.73	61	83.2	59	9.81	5.01	3.15	1.09	2.71	0.77	1	2	27.2815	.153692614770459	1
1	1	51	0	122.7	61	44.6	66.32	16	14	7.43	79	87	15	5.3	5.11	2.88	1.84	0.52	0.39	0	2	23.9557	.076320939334638	1
1	1	61	0	140.2	53	39.1	66.33	27	11	7.25	55	91	21	5.03	4.36	3.17	1.45	0.67	-0.26	0	1	27.2604	-0.059633	0
0	2	50	0	196.8	35	40.5	64.58	18	18	6.22	43	61	23	5.59	3.94	2.52	1.48	1.69	-0.06	0	1	26.0744	-0.0152284	0
1	1	79	0	109.9	60	39.6	71.61	26	39	5.71	103	55	32	11.98	6.79	3.58	1.5	3.31	1.71	1	2	23.5553	.251840942562592	1
0	2	65	0	103.5	62	39	57.08	25	19	6.22	83	72	33	5.19	5.16	3.09	1.2	2.95	0.87	0	2	26.4993	.168604651162791	1
0	2	82	0	40.2	48	38.6	69.68	18	32	8.83	85	123	12	5.53	4.32	3.32	1.46	1.38	-0.46	0	1	29.8358	-0.106481	0
0	2	63	0	209.3	62	35.9	65.83	21	20	8.94	56	63	27	5.77	3.61	2.31	1.42	0.95	-0.12	0	1	25.542	-0.033241	0
1	1	56	0	162.8	61	39	64.49	27	15	8.81	48	82	47	4.85	2.9	1.81	1.31	1.34	-0.22	0	1	26.8513	-0.0758621	0
1	1	58	0	207.7	69	39.8	62.23	35	95	6.21	118	99	86	4.65	3.28	2.11	1.46	1.24	-0.29	0	1	27.4071	-0.0884146	0
0	2	62	0	187.8	53	40.3	66.84	33	23	6.41	76	62	55	4.78	5.68	4.24	1.89	1.57	-0.45	0	1	27.2379	-0.0792254	0
1	1	54	0	198.3	63	37	68.99	26	28	5.98	69	82	35	4.55	5.38	3.42	1.31	1.72	0.65	0	2	26.144	.120817843866171	1
1	1	64	0	128.4	61	40.2	66.8	17	25	6.36	57	114	14	4.83	5.76	4.2	1.93	1.53	-0.37	0	1	28.8216	-0.0642361	0
0	2	55	0	159.1	62	38.1	64.46	22	15	5.7	90	64	30	4.61	4.79	3.64	1.33	1.75	-0.18	0	1	27.8206	-0.0375783	0
0	2	83	0	68.3	47	35.1	64.53	26	17	7.52	68	78	24	5.5	4.9	4.24	1.66	1.83	-1	0	1	30.1989	-0.204082	0
1	1	52	0	192.8	49	43.3	73.46	21	28	6.49	65	109	23	4.35	4.62	3.3	1.14	1.87	0.18	0	1	28.9438	.038961038961039	0
0	2	68	0	101.7	49	44.2	69.92	26	11	8.1	110	68.1	18	6.23	5.16	2.9	1.2	2.87	1.06	0	2	25.6166	.205426356589147	1
1	1	76	0	114.1	41	41.3	69.9	28	38	6.62	80	64	29	5.67	6.13	3.98	1.46	2.71	0.69	0	2	26.4067	.112561174551387	1
1	1	51	0	165	61	45	66.91	28	123	3.85	103	96	33	5.3	5.68	3.82	1.46	3.02	0.4	0	2	28.5982	.0704225352112676	1
1	1	50	0	180.8	62	41.5	65.46	18	23	4.96	65	77	33	4.94	4.49	2.89	1.38	1.52	0.22	0	1	26.3054	.0489977728285078	0
0	2	53	0	150.8	49	41.8	63.1	20	38	5.73	63	57	41	6.25	3.74	2.16	0.9	2.75	0.68	0	2	26.3247	.181818181818182	1
1	1	59	0	157.1	60	38.3	60.72	18	39	4.63	73	74	10	5.03	3.25	2.29	1.25	0.89	-0.29	0	1	26.7902	-0.0892308	0
1	1	70	0	89.4	47	43.3	76.98	24	27	4.99	72	59	18	9.4	4.58	3.94	1.75	0.65	-1.11	1	1	28.0757	-0.242358	0
1	1	52	0	197.9	41	40.1	65.29	23	59	6.02	64	86	47	5.33	5.22	3.58	1.29	1.63	0.35	0	2	27.178	.0670498084291187	0
0	2	54	0	168.7	50	45.6	75.93	23	10	4.76	53	58	20	5.32	6.96	4.93	1.39	0.86	0.64	0	2	25.2952	.0919540229885058	1
1	1	58	0	144.6	60	43.1	64.34	17	29	5.15	77	80	24	8.28	5.28	3.82	1.43	1	.0300000000000005	1	1	26.9574	.00568181818181827	0
1	1	59	0	147.9	62	41.5	64.18	15	32	6.84	84	77	14	5.43	6.34	3.32	1.22	4.72	1.8	0	2	26.168	.28391167192429	1
1	1	81	0	125.9	62	42.9	72.06	32	14	6.71	95	97	36	5.59	4.49	3.19	1.21	1.13	.0900000000000003	0	1	27.6882	.0200445434298442	0
1	1	79	0	110.7	60	42	70.97	20	66	7.04	81	109	22	5.54	4.21	2.15	1.43	2.03	0.63	0	2	26.2627	.149643705463183	1
1	1	65	0	174	60	39.7	65.61	20	26	5.87	85	82	17	6.11	4.56	3.11	1.32	2.38	0.13	0	1	27.9571	.0285087719298245	0
1	1	61	0	157.3	33	41.1	74.58	38	44	7.81	67	59	75	6	5.05	3.1	1.41	1.15	0.54	0	2	24.4613	.106930693069307	1
1	1	58	0	138.7	49	38.5	61.18	24	11	6.27	83	79	23	3.95	3.47	2.63	1.17	1.22	-0.33	0	1	27.9015	-0.0951009	0
0	2	71	0	121.4	61	40.2	67.32	22	12	5.41	70	67	19	5.34	5.22	3.18	1.95	1.03	.0899999999999996	0	1	24.4608	.0172413793103448	0
0	2	50	0	183.4	56	43.2	77.04	24	17	5	80	54	28	4.85	4.93	3.43	2.11	1.72	-0.61	0	1	26.3157	-0.123732	0
1	1	67	0	100.7	59	43.4	67.13	18	28	7.13	67	94	16	5.39	3.99	2.1	1.19	2.78	0.7	0	2	26.8887	.175438596491228	1
1	1	58	0	182.6	61	42.3	67.79	30	49	5.41	58	79	43	6.91	4.83	3.2	1.51	1.34	0.12	0	1	26.3491	.0248447204968944	0
0	2	54	0	227.7	62	43.4	67.95	19	18	5.94	77	47	20	4.82	6.11	3.4	2.13	1.2	.580000000000001	0	2	22.2555	.0949263502454993	1
0	2	60	0	84.6	48	41	64.1	21	15	6.31	106	65	19	5.58	3.78	2.2	1.05	2.57	0.53	0	2	26.4718	.14021164021164	1
1	1	65	0	138.4	51	42.9	62.19	20	17	6.34	81	76	19	4.92	8.65	6.08	1.61	1.44	0.96	0	2	26.0123	.110982658959538	1
1	1	53	0	159.1	51	41.9	61.91	17	12	9.29	64	77	17	5.02	4.93	3.47	1.49	1.14	-0.03	0	1	26.7237	-0.00608519	0
0	2	71	0	152.4	62	42.2	72.48	22	25	7.48	83	69	20	7.6	3.97	2.53	1.43	1.79	.0100000000000005	1	1	26.4365	.00251889168765754	0
0	2	52	0	194.5	60	36.4	67.63	21	70	5.11	57	57	29	4.93	5.09	4.05	1.57	2	-0.53	0	1	28.4191	-0.104126	0
1	1	66	0	129.2	60	40.7	66.79	27	37	5.4	51	92	24	5.36	5.09	2.67	1.95	1.18	0.47	0	2	24.1657	.0923379174852652	1
0	2	55	0	105.6	64	44.6	67.71	21	17	5.99	65	71	14	5.96	5.19	3.28	1.63	0.62	.280000000000001	0	1	24.6093	.0539499036608865	0
1	1	58	0	134.1	59	40.9	66.49	20	15	3.87	59	83	21	6.22	4.31	3.12	1.33	1.17	-0.14	0	1	27.4385	-0.0324826	0
0	2	54	0	213.2	60	34.3	72.04	23	20	5.3	63	65	30	4.91	4.57	2.89	1.74	1.16	-0.06	0	1	25.2614	-0.0131291	0
1	1	60	0	170.5	56	44.2	63.59	24	27	5.58	56	75.2	26	7.43	3.86	1.95	1.12	2.82	0.79	1	2	26.0488	.204663212435233	1
0	2	58	0	135.5	49	40.9	64.48	19	12	4.23	66	67.9	12	4.62	3.88	1.45	1.35	1.52	1.08	0	2	22.652	.278350515463917	1
1	1	61	0	122.7	48	41.6	62.3	19	20	7.65	57	69	11	4.06	4.37	2.3	1.29	1.26	0.78	0	2	24.0289	.178489702517163	1
0	2	65	0	143.3	62	44.1	66.47	20	15	4.86	51	55	21	5.22	5.02	2.93	1.56	1.39	.529999999999999	0	2	24.0562	.105577689243028	1
0	2	53	0	211.5	50	43.6	72.77	25	18	7.14	55	68	29	4.25	4.66	2.78	1.52	0.76	0.36	0	2	24.342	.0772532188841202	1
1	1	60	0	108.1	61	39.9	69.03	19	14	6.62	91	88.1	20	5.23	6.1	3.36	1.74	3.23	1	0	2	25.8181	.163934426229508	1
1	1	73	0	164.3	50	42.7	72.35	24	33	6.26	51	91	44	5.01	4.32	2.74	0.97	2.18	0.61	0	2	27.4635	.141203703703704	1
1	1	77	0	141	47	38.9	63.93	40	16	5.96	53	80	48	6.89	4.3	1.8	2.19	0.71	0.31	0	1	22.3478	.072093023255814	1
1	1	78	0	113.4	61	34.3	64.07	24	15	8.71	63	102	18	5.69	4.35	2.75	1.23	1.1	0.37	0	2	26.7125	.0850574712643677	1
0	2	67	0	93.6	50	40.4	66.34	19	17	7.23	134	72.7	22	4.84	5.88	4.02	1.2	1.82	0.66	0	2	26.6164	.112244897959184	1
1	1	64	0	180.5	61	38.3	67.91	29	10	11.77	91	93	21	4.4	3.55	1.72	1.56	0.57	0.27	0	1	24.4245	.076056338028169	1
1	1	70	0	96.4	72	37.6	61.04	15	17	8.41	70	95.7	18	4.59	3.73	2.53	0.85	1.65	0.35	0	2	27.9463	.093833780160858	1
1	1	66	0	159.7	61	42.7	74.53	21	14	6.02	73	72	23	8.72	3.87	2.02	1.31	1.14	0.54	1	2	24.3933	.13953488372093	1
1	1	50	0	123.2	47	39.2	65.55	22	19	6.2	63	79	26	4.46	6.3	3.44	2.07	1.26	0.79	0	2	23.1637	.125396825396825	1
1	1	74	0	143.1	50	40	69.42	26	31	6.12	75	77	21	6.4	3.94	2.39	1.48	0.63	.0699999999999998	0	1	25.1343	.0177664974619289	0
0	2	56	0	122.1	41	40.4	67.51	19	13	4.52	109	57.3	16	4.71	6.12	2.8	1.68	0.72	1.64	0	2	20.0642	.26797385620915	1
1	1	53	0	111.9	62	38.9	64.2	27	18	5.25	53	114.2	51	5.57	4.72	3.62	1.22	1.8	-0.12	0	1	29.8986	-0.0254237	0
0	2	60	0	93.4	61	42.5	73.67	25	23	5.82	73	56.9	21	5.22	6.43	4.65	1.55	1.25	.229999999999999	0	1	26.1143	.035769828926905	0
1	1	66	0	137.8	61	38.8	68.19	26	29	5.64	65	93	39	5.24	4.8	3.17	1.38	1.53	0.25	0	1	27.056	.0520833333333333	0
0	2	75	0	99.9	61	44.4	68.93	51	24	5.4	87	77	83	4.43	4.01	2.47	1.47	0.91	.0699999999999996	0	1	25.5129	.0174563591022443	0
1	1	62	0	147.4	73	41	67.4	25	23	7.82	96	105.5	43	4.86	3.82	2.71	0.99	2.66	0.12	0	1	29.7459	.031413612565445	0
0	2	68	0	84.9	62	35.8	62.37	31	47	6.34	100	59.9	61	4.42	5.94	3.56	1.13	4.49	1.25	0	2	27.1697	.210437710437711	1
1	1	59	0	196.9	60	41.7	61.57	18	26	5.3	48	75	17	4.83	4.25	2.17	1.32	1.21	0.76	0	2	24.0797	.178823529411765	1
1	1	59	0	188.9	60	39	68.33	25	27	9.08	75	81	9	4.92	4.51	2.61	1.69	1.34	0.21	0	1	25.257	.0465631929046563	0
1	1	50	0	213	49	44.9	71.12	15	42	4.19	68	85	13	5.76	4.53	2.57	1.79	1.78	0.17	0	1	25.6761	.0375275938189846	0
1	1	81	0	192.5	62	37	67.85	21	17	8.29	65	98	22	5.25	4.67	3.14	1.33	1.52	0.2	0	1	27.4798	.0428265524625267	0
0	2	55	0	193.9	61	46.3	64.57	29	25	6.22	147	97	38	5.43	3.99	2.52	1.55	2.01	-0.08	0	1	27.6417	-0.0200501	0
1	1	86	0	87.9	53	32.1	61.75	29	21	9.18	39	87	15	5.52	6.68	2.38	2.27	0.48	2.03	0	2	18.0082	.303892215568862	1
1	1	75	0	126.1	62	37.2	61.07	35	21	5.85	103	98	24	5.7	5.07	2.95	1.32	0.98	0.8	0	2	25.1989	.157790927021696	1
0	2	76	0	107.9	60	39.3	66.24	18	12	11.23	51	76	12	6.52	6.12	4.83	1.91	1.01	-0.62	0	1	28.0352	-0.101307	0
1	1	68	0	174.3	73	45.4	68.16	34	129	8.19	89	98	40	5.98	5.79	3.42	1.61	1.32	0.76	0	2	25.2413	.13126079447323	1
0	2	54	0	200.6	60	35.5	77.35	29	17	6.72	83	79	33	4.6	4.62	2.98	1.87	0.71	-0.23	0	1	25.5004	-0.0497835	0
1	1	64	0	164.1	56	42.1	73.38	28	60	6.83	80	66	42	7.6	5.08	4.37	1.28	1.25	-0.57	1	1	29.1048	-0.112205	0
0	2	77	0	62.7	49	41.2	78.27	23	28	11.43	61	85.3	15	5.4	5.97	2.85	1.63	1	1.49	0	2	21.9913	.249581239530988	1
1	1	67	0	158.1	53	37.1	66.91	20	18	6.97	39	95	13	4.49	4.9	3.28	1.32	1.6	0.3	0	1	27.3148	.0612244897959185	0
1	1	74	0	84.3	47	44	70.83	24	30	8.16	71	79	32	8.91	2.92	1.49	1.35	1.38	.0799999999999998	1	1	25.6285	.0273972602739726	0
1	1	61	0	140.4	49	37.5	63.67	21	18	6.21	84	70.2	17	4.99	4.15	2.54	1.06	1.9	0.55	0	2	26.1502	.132530120481928	1
1	1	60	0	181.5	49	47.8	63.59	30	19	4.89	83	86	53	5.28	6.08	4.83	1.29	1.38	-0.04	0	1	28.9068	-0.00657895	0
1	1	59	0	135.5	59	43.4	70.65	23	55	6.06	110	78.2	44	5.12	5.12	3.31	1.36	1.22	0.45	0	2	25.7967	0.0878906	1
1	1	74	0	74.7	61	43.3	72.26	30	19	11.72	77	111.5	14	10	3.85	2.17	1.46	0.98	0.22	1	1	26.2955	.0571428571428572	0
1	1	63	0	151.8	51	40.5	67.5	19	35	4.67	60	69	27	7.98	5.99	3.77	1.21	3.74	1.01	1	2	27.3219	.168614357262104	1
1	1	60	0	133	50	38.8	61.63	18	22	6.57	68	78.3	24	4.46	4.97	3.06	1.36	1.33	0.55	0	2	25.4584	.11066398390342	1
1	1	71	0	107.4	50	39.9	68.71	33	28	4.78	63	74.7	56	6.93	3.1	1.43	1.39	0.88	0.28	0	1	24.2588	.0903225806451614	1
1	1	69	0	84.1	49	35.4	69.21	14	14	7.88	73	95	11	6.16	4.5	2.97	1.14	1.78	0.39	0	2	27.5074	.0866666666666666	1
1	1	51	0	164.7	41	40	64.24	18	14	5.44	97	74	29	4.42	4.62	3.28	1.26	0.58	.0800000000000003	0	1	26.2036	.0173160173160174	0
1	1	53	0	158.6	61	42.9	61.77	22	27	6.43	77	64	24	4.79	4.6	3.24	1.01	2.42	.349999999999999	0	2	27.6535	.076086956521739	1
1	1	61	0	159.4	61	38.3	63.77	15	52	8.3	84	123	13	5.2	4.31	2.84	1.63	1.21	-0.16	0	1	28.0402	-0.037123	0
1	1	60	0	126.1	73	39.2	63.67	20	15	6.04	67	70.6	42	12.41	3.09	2.26	1	0.65	-0.17	1	1	26.7358	-0.0550162	0
1	1	65	0	182.1	49	41.2	60.81	55	531	3.99	416	75	55	4.85	4.98	2.18	2.6	0.71	0.2	0	1	21.6448	.0401606425702812	0
1	1	55	0	184.1	62	40.3	67.16	22	23	4.75	50	75	22	5.58	4.45	2.41	1.5	1.25	0.54	0	2	24.41	.121348314606742	1
1	1	52	0	192.2	42	46.8	67.1	33	18	6.41	75	97	35	4.37	3.92	1.91	1.59	0.48	0.42	0	2	24.1463	.107142857142857	1
1	1	54	0	145.5	60	43.8	77.61	18	17	5.69	85	89	18	5.4	4.04	2.11	1.43	1.13	0.5	0	2	24.8835	.123762376237624	1
0	2	58	0	79.8	61	42.6	65.11	24	27	7.08	88	56	28	4.73	5.29	2.29	2.48	0.95	0.52	0	2	20.7218	.0982986767485822	1
0	2	64	0	112.3	62	43.6	69.07	25	10	5.98	97	67	25	5.93	5.34	3.16	1.78	1.53	0.4	0	2	24.5919	.0749063670411984	1
1	1	56	0	149.8	63	38.6	65.89	28	22	5.2	79	76	45	6.61	5.27	3.01	1.34	1.49	0.92	0	2	24.565	.174573055028463	1
1	1	71	0	167.7	59	44.2	64.42	26	11	7.08	59	75	35	5.8	6.31	3.49	2.55	0.85	0.27	0	1	22.73	.0427892234548335	0
1	1	75	0	106.9	61	42.7	65.3	28	14	6.09	71	63	16	5.45	3.73	1.65	1.65	2.2	0.43	0	2	24.2591	.115281501340483	1
0	2	61	0	110.8	69	48.2	69.2	29	40	4.78	64	55	31	5.57	6.64	3.9	2.5	1.55	0.24	0	1	23.2224	.036144578313253	0
1	1	57	0	150.3	61	43.5	63.09	18	16	5.26	95	90.9	21	4.6	3.66	2.15	1.02	0.98	0.49	0	2	25.9514	.133879781420765	1
0	2	50	0	157.6	44	35.8	67.92	19	8	5.23	42	65	13	4.65	3.97	2.32	1.96	0.79	-0.31	0	1	24.5247	-0.0780856	0
1	1	57	0	129.6	63	39.8	66.19	16	22	5.33	108	64.4	19	4.88	4.35	2.42	1.45	0.97	0.48	0	2	24.0173	.110344827586207	1
0	2	79	0	88.6	45	43.1	75.84	20	16	6.21	67	77	22	5.37	5.38	3.51	2	1.71	-0.13	0	1	26.2521	-0.0241636	0
1	1	66	0	125.7	61	42.7	63.88	22	44	6	74	74.7	12	5.49	5.07	2.87	1.36	1.4	0.84	0	2	24.4761	.165680473372781	1
0	2	57	0	156.3	49	40.3	63.34	21	20	4.61	75	67	12	4.71	6.34	3.24	2.37	1.1	0.73	0	2	21.7489	.115141955835962	1
1	1	53	0	141.3	61	40.4	68.6	32	61	6.26	84	91.1	37	4.46	5.78	4.31	1.55	1.78	-0.08	0	1	28.5351	-0.0138408	0
0	2	60	0	115.8	61	45.9	74.9	30	14	5.67	85	51	17	5.07	5.22	3.16	2.19	0.52	-0.13	0	1	23.2539	-0.0249042	0
1	1	66	0	157.6	49	37.7	62.62	21	20	4.38	75	85	22	4.44	4.91	3.29	1.56	1.7	.0600000000000001	0	1	27.0464	.0122199592668025	0
0	2	50	0	142.7	62	46.4	72.57	27	12	6.12	53	66	26	5.42	5.32	3.44	2.06	0.89	-0.18	0	1	24.9015	-0.0338346	0
1	1	67	0	102.4	60	45.7	72.99	30	17	7.04	79	77	44	5.89	5.09	3.09	1.56	1.3	0.44	0	2	25.1602	.0864440078585462	1
1	1	61	0	103	61	43.2	72.3	18	22	4.98	108	94	15	5.77	5.6	4.42	1.45	2.77	-0.27	0	1	30.5326	-0.0482143	0
0	2	55	0	146.5	51	45.4	80.51	19	11	6.93	89	57.5	12	4.65	5.96	2.57	1.78	0.96	1.61	0	2	19.9602	.270134228187919	1
0	2	64	0	131.8	49	45.7	68.14	21	13	7.02	79	86	18	4.78	7.34	4.62	2.05	1.44	0.67	0	2	24.8852	.0912806539509537	1
1	1	50	0	140.5	64	39.8	67.84	21	31	10.07	51	102	26	4.73	4.72	2.99	1.54	2.51	0.19	0	1	28.0137	.0402542372881355	0
1	1	50	0	168.2	51	48.4	69.19	18	17	4.3	67	77	15	4.62	8	3.84	1.95	1.37	2.21	0	2	20.0343	0.27625	1
0	2	51	0	153.8	63	43.9	72.4	26	10	5.15	109	42	24	4.18	6.62	4.12	1.68	0.69	0.82	0	2	22.6416	.123867069486405	1
0	2	50	0	158.5	48	44.8	70.81	36	16	7.33	78	64.1	38	5.2	5.46	3.84	1.38	1.19	0.24	0	1	26.1387	.043956043956044	0
1	1	59	0	131.6	38	38.6	60.46	33	48	6.07	67	78	47	6.74	4.89	3.46	1.4	1.73	.0299999999999998	0	1	27.4478	.00613496932515333	0
1	1	54	0	178.5	73	38.1	72.86	22	27	5.67	100	94.9	22	4.71	3.37	2.38	1.14	1.72	-0.15	0	1	28.4357	-0.0445104	0
0	2	50	0	251.4	61	44.2	73.16	29	24	5.85	85	61.7	52	5.14	5.19	3.45	1.33	1.96	0.41	0	2	26.2323	.0789980732177264	1
1	1	68	0	106.3	61	39	67.36	24	13	4.67	57	88.2	26	5.85	3.08	1.49	1.84	0.65	-0.25	0	1	24.7917	-0.0811688	0
1	1	52	0	193.2	34	42.1	67.79	25	28	7.26	52	94	22	5.57	4	2.77	1.59	0.66	-0.36	0	1	26.954	-0.09	0
0	2	59	0	101.8	61	44.2	68.31	18	12	6.36	90	65	20	4.65	5.52	2.68	2.34	1.57	0.5	0	2	22.4314	.0905797101449275	1
0	2	56	0	171.9	49	37.8	65.43	22	22	3.88	73	56.5	26	5.32	3.92	2.11	1.52	1.09	0.29	0	1	23.9273	.0739795918367347	1
0	2	67	0	74.9	50	37.3	57.77	19	9	5.14	88	61	14	5.95	4.14	2.57	1.51	1.36	.0599999999999998	0	1	25.3686	.0144927536231884	0
0	2	60	0	144.9	61	43	68.56	23	12	7.26	70	67	21	4.73	3.79	1.96	1.4	1.24	0.43	0	2	24.3152	.113456464379947	1
0	2	59	0	195.2	60	45.2	77.13	26	16	6.04	97	52	31	4.81	5.51	2.97	2.18	1.06	.359999999999999	0	2	22.4279	.0653357531760435	0
1	1	77	0	129.8	60	39.8	68.17	26	14	5.58	85	81	25	4.88	5.13	3.53	1.68	1.36	-0.08	0	1	26.7761	-0.0155945	0
0	2	57	0	141.6	73	43	69.81	26	3	5.71	73	54	19	4.04	4.09	2.54	1.62	1.27	-0.07	0	1	25.0396	-0.0171149	0
0	2	60	0	148.3	61	41.8	67.87	21	16	8.81	100	74.7	14	4.09	5.32	3.17	1.38	2.41	0.77	0	2	25.8874	.144736842105263	1
1	1	62	0	180.1	61	41.8	67.87	22	27	8.89	56	82	20	6.02	4.63	2.58	1.26	3.51	0.79	0	2	27.1285	.170626349892009	1
1	1	56	0	138.3	60	38	64.07	15	17	6.88	84	89.7	21	6.81	2.66	1.75	0.74	2.31	0.17	0	1	28.5878	.0639097744360903	0
0	2	80	0	85	53	44.2	74.36	19	23	6.21	120	71	17	5.02	5.91	3.66	1.69	1.51	0.56	0	2	24.9152	.0947546531302876	1
0	2	54	0	209.4	60	38.5	63.74	19	15	6.45	119	60	18	4.78	4.69	3.21	1.49	1.17	-0.01	0	1	25.8584	-0.0021322	0
0	2	67	0	108.9	61	43.3	66.34	25	16	5.32	134	67.3	18	4.44	3.88	2.04	1.91	1.3	-0.07	0	1	24.4229	-0.0180412	0
1	1	54	0	169.5	63	34.5	66.07	24	14	6.25	83	97	20	5.36	4.64	2.84	1.55	0.7	0.25	0	1	25.6407	.0538793103448275	0
1	1	55	0	120.7	61	48.9	66.54	20	27	7.97	82	81.5	15	5.66	4.24	2.46	1.36	1.05	0.42	0	2	25.1811	.0990566037735849	1
1	1	59	0	141.5	63	40.9	68.31	22	23	5.04	81	83	23	4.69	5.39	3.01	1.79	0.99	0.59	0	2	23.9906	.109461966604824	1
1	1	63	0	195.2	36	40.6	68.57	20	18	8.74	84	77	20	6.71	5.5	3.14	1.57	2.23	0.79	0	2	25.2041	.143636363636364	1
1	1	61	0	142	47	43.1	66.9	22	26	7.23	62	80.2	20	4.66	4.64	2.59	1.7	0.96	0.35	0	2	24.4157	.0754310344827586	1
0	2	59	0	165	61	44.4	75.96	30	68	4.93	105	61	37	5.25	5.15	3.36	1.4	1.72	.390000000000001	0	2	25.7544	.0757281553398059	1
1	1	61	0	163.6	37	41.5	68.91	17	25	7.06	94	122	24	5.62	5.3	3.21	1.43	1.43	0.66	0	2	26.8561	.124528301886792	1
1	1	88	0	96	50	41.2	65.11	21	22	8.45	49	105	21	4.95	2.49	1.41	1.31	0.88	-0.23	0	1	26.9704	-0.0923695	0
0	2	69	0	71.9	53	37.3	63.23	23	24	5.49	100	64.2	31	8.55	5.49	3.44	1.43	1.39	0.62	1	2	24.8992	.112932604735883	1
1	1	60	0	167.7	53	43.2	66.82	21	20	4.92	58	70.4	19	4.67	5.18	2.75	1.58	0.59	0.85	0	2	22.7652	.164092664092664	1
1	1	54	0	183.3	62	43.5	69.3	20	47	5.33	69	67	16	5.24	4.96	2.59	1.23	1.88	1.14	0	2	24.0165	.229838709677419	1
1	1	50	0	225.8	49	45.5	67.02	22	18	7.06	78	78.5	43	4.76	4.99	3.24	1.22	0.89	0.53	0	2	25.572	.106212424849699	1
0	2	53	0	178.2	57	41.8	66.99	17	9	4.32	72	58.5	17	4.48	4.53	2.92	1.78	0.77	-0.17	0	1	24.8185	-0.0375276	0
0	2	56	0	126	65	38.9	71.57	29	12	7.17	61	70	34	4.7	5.51	3.55	1.44	2.55	0.52	0	2	26.6497	.0943738656987296	1
1	1	51	0	164.8	61	40.8	67.42	24	19	6.65	83	78.3	29	5.27	4.39	3.45	0.98	1.11	-0.04	0	1	28.1151	-0.00911162	0
1	1	76	0	147.6	48	33.4	60.88	23	72	9.44	90	82	45	5	2.98	1.61	1.4	0.64	-0.03	0	1	25.2241	-0.0100671	0
1	1	50	0	225.1	62	45.3	63.15	25	20	5	64	85	29	5.02	4.69	2.49	1.61	1.03	0.59	0	2	24.1946	.125799573560768	1
1	1	76	0	137.8	50	38.8	66.27	22	25	8.32	104	76	25	5.52	3.68	2.71	1.52	0.96	-0.55	0	1	27.2307	-0.149457	0
0	2	52	0	100.5	47	41.6	71.11	28	12	4.19	103	68	21	4.94	3.81	2.38	1.6	0.64	-0.17	0	1	25.1155	-0.0446194	0
0	2	66	0	144.1	68	39.9	62	24	17	11.41	95	95.4	28	5	5.49	3.31	1.81	0.92	0.37	0	2	25.1504	.0673952641165756	0
0	2	51	0	116	52	38.7	72.68	25	22	6.96	90	54	30	4.61	6.99	2.38	1.22	8.07	3.39	0	2	23.8201	.484978540772532	1
1	1	60	0	139.2	55	45.7	76.98	21	25	4.1	99	90	16	5.36	5.26	3.45	1.14	2.11	0.67	0	2	27.2768	.127376425855513	1
1	1	52	0	181.4	61	41.1	65.09	23	23	4.83	51	81	26	4.69	4.38	3.08	1.27	1.36	.0299999999999998	0	1	27.236	.00684931506849311	0
0	2	50	0	219.8	62	43	67.12	23	17	6.41	55	66	30	5.24	3.9	2.5	1.48	2.15	-0.08	0	1	26.781	-0.0205128	0
1	1	52	0	145.1	39	41.4	68.78	31	36	6.18	79	64	49	5.12	5.78	4.05	1.36	2.13	0.37	0	2	26.978	.0640138408304499	0
0	2	51	0	201.8	51	37.1	69.39	33	19	5.63	83	61	47	4.42	4.15	1.85	1.47	0.53	0.83	0	2	22.0105	0.2	1
1	1	77	0	138	50	41.1	70.71	24	46	6.06	85	92	24	6.39	2.86	1.35	1.26	1.31	0.25	0	1	25.73	.0874125874125873	1
1	1	62	0	162.1	49	47.7	76.97	24	30	6.78	55	92.1	34	5.4	4.79	2.57	1.26	1.05	0.96	0	2	24.4925	.200417536534447	1
1	1	66	0	148.4	53	41.8	66.71	23	16	6.97	38	83	41	6.07	3.07	2.12	1.28	0.7	-0.33	0	1	26.8325	-0.107492	0
0	2	60	0	106.6	61	41.7	65.6	19	20	5.98	59	65	16	4.76	7.33	4.58	2.11	1.34	0.64	0	2	23.8727	.08731241473397	1
1	1	63	0	174.5	49	44.4	82.11	26	27	6.87	75	83	20	5.9	3.47	2.88	1.22	2.21	-0.63	0	1	29.9401	-0.181556	0
1	1	63	0	114.9	59	40.6	62.09	30	10	6.63	82	119.9	39	4.19	2.84	1.62	0.96	1.03	0.26	0	1	27.478	.0915492957746478	1
1	1	56	0	140.5	60	41.6	68.75	35	31	5.27	183	98.6	52	4.14	6.89	4.63	1.26	2.29	1	0	2	27.4837	.145137880986938	1
1	1	54	0	162.2	63	41.1	65.48	20	24	7.68	62	89	21	6.86	3.76	2.48	0.97	1.02	0.31	0	1	26.785	.0824468085106383	1
1	1	53	0	143.1	50	41.6	67.59	21	31	9.03	82	76	14	5.13	4.99	3.29	1.55	0.87	0.15	0	1	25.6276	.030060120240481	0
0	2	58	0	92.4	61	42.6	59.2	19	23	5.96	77	55	22	4.74	3.98	1.85	1.65	1.36	0.48	0	2	23.0996	.120603015075377	1
1	1	52	0	183.8	73	46.9	72.1	51	110	4.97	63	61	54	5.98	5.22	4.27	1.4	4.41	-0.45	0	1	31.4846	-0.0862069	0
0	2	59	0	128.6	61	42.6	69.6	21	35	6.07	155	60	31	5.71	5.37	3.02	1.56	2.39	0.79	0	2	24.6603	.147113594040968	1
0	2	69	0	85.7	49	41.4	69.64	23	35	4.63	78	63	24	4.64	5.72	4.04	1.59	2.07	.0899999999999996	0	1	27.0035	.0157342657342657	0
1	1	61	0	206.4	50	43.2	67.85	18	18	5.31	100	69	12	4.89	4.42	3.02	1.55	0.9	-0.15	0	1	25.9892	-0.0339367	0
0	2	57	0	119.6	61	42.8	67.14	34	59	5.21	92	64	45	4.64	4.29	2.8	1.26	3.52	0.23	0	1	28.1169	.0536130536130537	0
1	1	52	0	143.6	62	43.1	71.74	20	20	8.49	58	86.8	26	4.94	4.81	3.81	1.31	1.91	-0.31	0	1	29.3828	-0.0644491	0
1	1	53	0	169.7	61	39.5	58.14	21	15	4.54	52	74	26	4.73	5.37	3.57	1.56	1.26	0.24	0	1	25.9025	.0446927374301676	0
1	1	74	0	105.9	60	37.9	63.18	17	10	5.27	66	82.2	17	5	2.56	1.21	1.3	0.44	0.05	0	1	24.7739	0.0195312	0
1	1	55	0	92.9	49	39.3	68.55	17	17	7.29	50	95	14	5.51	5.6	4.23	1.74	1.87	-0.37	0	1	28.9832	-0.0660714	0
1	1	55	0	171.8	49	41.1	65.59	34	92	5.97	67	88.9	45	5	6.06	3.91	1.82	1.16	.329999999999999	0	2	25.6879	.0544554455445544	0
1	1	77	0	144.6	61	38.9	76.71	31	4	5.74	47	72	31	5.22	4.82	3.78	1.57	1.71	-0.53	0	1	28.4828	-0.109959	0
0	2	52	0	144.1	62	34.4	61.41	21	15	4.38	68	66	17	4.8	6.26	4.57	1.61	1.34	.0799999999999994	0	1	26.7334	.0127795527156549	0
1	1	51	0	171.6	49	38.2	58	19	15	6.63	57	76	10	4.95	3.94	2.76	1.53	1	-0.35	0	1	26.7495	-0.0888325	0
1	1	50	0	233.5	60	39.9	67.05	19	43	5.82	56	62	43	11.77	3.65	2.22	1.39	0.58	.0399999999999998	1	1	24.7039	.010958904109589	0
1	1	63	0	152.2	53	39.4	64.89	63	114	4.98	67	71	69	4.38	4.09	1.31	1.07	9.62	1.71	0	2	30.1532	.418092909535452	1
1	1	57	0	160.4	62	41.4	70.14	21	23	6.52	81	94	39	5.87	3.69	2.33	1.07	3.08	0.29	0	1	28.7901	.078590785907859	1
1	1	50	0	168.4	49	41.8	72.7	39	38	9.88	66	111	66	5.21	5.78	3.32	1.45	3.41	1.01	0	2	27.5928	.174740484429066	1
1	1	51	0	168.8	44	42.9	70.81	23	26	6.25	75	93	30	4.61	6.56	4.78	1.55	1.43	.229999999999999	0	1	27.7718	.035060975609756	0
0	2	53	0	162.6	60	44.7	70.37	30	19	6.72	81	53	30	4.75	5.06	2.67	2.2	0.64	0.19	0	1	22.2022	.0375494071146244	0
1	1	53	0	126.3	50	38.9	63.07	19	45	5.08	83	87	24	4.76	4.27	3.31	1.1	1.77	-0.14	0	1	28.9726	-0.0327869	0
1	1	74	0	107.6	60	38.2	66.04	26	26	6.3	67	96	20	4.97	5.39	3.92	1.72	1.24	-0.25	0	1	27.8641	-0.0463822	0
1	1	63	0	114	51	42.5	65.65	24	68	8.14	75	75	34	10.01	6.35	3.99	1.71	0.95	.649999999999999	1	2	24.4412	.102362204724409	1
0	2	64	0	124.9	59	39.7	67.97	26	16	7.11	47	70	16	4.87	4.29	2.9	1.49	1.6	-0.1	0	1	26.6909	-0.02331	0
1	1	50	0	256.6	48	40.7	68.97	27	19	7.22	83	103.4	37	5.16	4.75	2.74	1.11	2.27	0.9	0	2	26.8802	.189473684210526	1
0	2	61	0	200	51	41.4	63.67	33	18	10.35	71	52	48	4.73	7.28	3.6	2.88	0.7	0.8	0	2	19.4872	.10989010989011	1
1	1	80	0	122	72	42.2	71.53	29	23	7.27	86	95.1	43	5.22	4.34	3.14	1.19	1.42	.00999999999999979	0	1	28.1467	.00230414746543774	0
1	1	62	0	104.1	58	41.9	66.74	16	17	5.72	97	79	8	5.82	3.5	2.54	1.13	0.82	-0.17	0	1	27.0969	-0.0485714	0
1	1	55	0	132.4	49	40.6	59.43	15	15	6.37	42	84.5	12	4.49	4.63	2.38	1.64	0.85	0.61	0	2	23.7715	.131749460043197	1
1	1	50	0	98.7	61	44.9	68.14	22	26	6.16	65	80	38	5.32	6.66	4.52	1.21	2.1	.930000000000001	0	2	26.8164	.13963963963964	1
1	1	55	0	162.7	73	45.2	71.41	22	52	4.11	67	58	28	10.93	5.42	3.18	1.53	3.43	0.71	1	2	26.0808	.1309963099631	1
1	1	65	0	136.3	61	34.6	58.42	39	32	7.79	112	105	51	3.9	3.72	2.3	1.57	1.34	-0.15	0	1	27.2156	-0.0403226	0
1	1	68	0	121.5	49	37.5	65.24	15	19	4.95	69	64	15	7.51	6.01	3.52	1.58	2.29	0.91	1	2	24.7135	.151414309484193	1
1	1	58	0	195.1	59	41.4	70.84	24	23	6.96	54	74	33	5.89	4.12	2.2	1.8	1.11	0.12	0	1	24.3876	.029126213592233	0
1	1	68	0	135.3	63	38.7	66.69	22	13	4.71	112	74	23	4.33	4.29	2.98	1.02	2.1	0.29	0	1	27.6371	.0675990675990676	0
1	1	73	0	109.5	53	37.7	59.23	32	18	5.08	76	95	60	5.31	2.7	1.59	1.07	0.89	0.04	0	1	26.6571	.0148148148148148	0
1	1	55	0	182.9	61	44.6	67.61	30	21	7.51	88	95.5	65	5.63	3.52	2.13	1.05	1.75	0.34	0	2	27.2322	.0965909090909091	1
1	1	52	0	192.6	62	41.4	70.63	19	106	6.74	79	97	40	7.54	4.95	3.49	1.14	3.22	0.32	1	1	29.662	.0646464646464647	0
0	2	55	0	173.6	61	43.8	77	25	10	8.79	136	62.6	24	5.3	3.72	2.11	1.18	0.75	0.43	0	2	24.3395	.115591397849462	1
0	2	60	0	84.2	61	44.5	81.02	28	30	5.47	125	55.2	22	5.83	5.9	3.36	1.26	1.28	1.28	0	2	23.0739	.216949152542373	1
0	2	55	0	97.2	47	39.7	66.89	28	24	5.14	74	73	22	5.37	4.25	3.12	1.79	0.78	-0.66	0	1	26.8131	-0.155294	0
1	1	53	0	166.4	37	47.3	69.24	20	45	6.58	87	72.9	30	5.19	5.33	2.32	1.04	8.76	1.97	0	2	29.4825	.369606003752345	1
1	1	55	0	168.5	61	47	69.68	21	16	5.16	50	85	15	4.76	5.23	3.37	1.5	1.04	0.36	0	2	25.7799	.0688336520076482	0
0	2	60	0	128	51	38.1	66.43	33	16	8.73	85	55	43	4.78	3.79	1.66	1.97	0.55	0.16	0	1	22.1132	.0422163588390501	0
0	2	67	0	81.5	49	37.5	66.96	28	24	5.8	66	52	29	5.11	3.27	1.79	1.76	0.66	-0.28	0	1	23.9476	-0.0856269	0
1	1	56	0	180.2	61	40.3	66.76	18	21	5	97	86	18	5.58	3.35	1.64	1.52	1.33	0.19	0	1	25.2086	.0567164179104478	0
1	1	62	0	224.8	60	41.5	61.43	21	36	6.99	94	94.8	36	7.22	2.68	1.56	0.9	0.8	0.22	1	1	26.5065	.082089552238806	1
1	1	72	0	122.1	51	42.8	73.41	33	37	5.57	79	99	29	4.82	4.63	3.48	1.54	1.86	-0.39	0	1	29.1437	-0.0842333	0
0	2	50	0	206.3	49	39.1	60.87	22	39	5.31	62	69.3	48	5.01	5.6	3.1	1.62	1.47	.879999999999999	0	2	23.717	.157142857142857	1
1	1	61	0	180.3	49	42.7	72.55	22	47	7.85	76	75	28	8.07	5.41	3.56	1.37	2	0.48	1	2	26.569	.088724584103512	1
0	2	50	0	190.1	64	38.9	65.48	20	12	6.51	65	69	18	5.09	5.05	2.45	1.83	0.94	0.77	0	2	22.3947	.152475247524752	1
0	2	54	0	139.5	48	44.5	69.67	24	16	4.69	73	55	28	4.87	4.64	2.79	1.92	0.83	-0.07	0	1	24.0085	-0.0150862	0
1	1	67	0	164.1	47	41.1	70.2	17	24	4.91	74	89.7	24	4.8	5.24	3.37	1.51	1.4	0.36	0	2	26.3062	.0687022900763359	0
0	2	59	0	182.9	53	39.7	67.24	20	48	3.56	74	65	17	5.04	6.99	4.1	1.63	2.07	1.26	0	2	23.8943	.180257510729614	1
0	2	51	0	179.5	60	43.2	73.28	25	26	6.04	67	51	28	5.06	5.18	2.94	1.96	0.77	0.28	0	1	22.8665	.054054054054054	0
0	2	82	0	78.1	46	41.1	72.41	22	25	7.2	100	66.8	29	5.11	6.97	4.26	1.51	2.33	1.2	0	2	24.835	.172166427546628	1
0	2	53	0	160	60	45	68.52	22	17	4.68	75	50	30	5.63	6.47	4.4	1.38	2.85	0.69	0	2	26.5523	.106646058732612	1
1	1	70	0	125.8	73	41.1	70.63	32	29	3.52	73	73.2	33	5.82	4.57	3.34	1.72	1.25	-0.49	0	1	27.2092	-0.107221	0
0	2	51	0	215.7	61	40.9	69.59	23	13	3.09	61	50	16	4.77	6	3.82	1.73	1.03	0.45	0	2	23.9262	0.075	1
0	2	62	0	150.4	49	38.7	71.64	28	22	6.71	53	66.5	20	5.65	2.9	1.59	0.81	2.65	0.5	0	2	26.8705	.172413793103448	1
0	2	50	0	203.7	49	40	69.57	18	10	7.2	57	59	15	5.26	4.16	2.62	2.1	0.46	-0.56	0	1	24.4746	-0.134615	0
1	1	51	0	211.8	61	40.2	68.57	19	49	5.93	49	80.9	34	4.71	4.52	2.88	1.6	1.98	.0399999999999996	0	1	26.8176	.0088495575221238	0
1	1	66	0	157.1	74	42.6	72.05	24	15	5.27	81	76	20	7.72	3.99	3.12	1.34	1.27	-0.47	1	1	28.1309	-0.117794	0
1	1	60	0	142.7	62	38.5	69.41	27	29	6.54	72	75	21	4.6	5.21	2.3	1.09	6.26	1.82	0	2	27.2141	.349328214971209	1
1	1	61	0	151.2	60	39.3	66.92	18	11	5.83	117	77	17	5.24	4.34	2.98	1.03	1.23	0.33	0	2	26.7128	.076036866359447	1
1	1	54	0	158.7	51	43.3	61.03	14	13	5.95	60	91	10	4.71	3.99	1.95	1.4	0.72	0.64	0	2	24.1181	.160401002506266	1
0	2	53	0	217.9	62	47.3	71.89	20	23	8.6	70	61.7	33	4.53	5.12	2.91	2.05	0.77	0.16	0	1	23.3305	0.03125	0
0	2	50	0	149.4	61	40.4	66.01	19	11	4.06	89	62.2	16	4.74	5.26	3.25	1.46	1.46	0.55	0	2	24.8588	.104562737642586	1
0	2	61	0	135.4	53	46.7	70.32	16	14	4.12	92	77	15	6.05	5.6	3.22	1.58	0.96	.799999999999999	0	2	23.8906	.142857142857143	1
0	2	67	0	80.8	51	45	64.28	20	13	7.26	95	96	19	5.68	5.71	2.85	2.03	0.68	0.83	0	2	22.7593	.145359019264448	1
1	1	54	0	196.9	47	41.4	64.26	20	28	6.18	82	82	23	5.05	4.13	2.48	1.04	2.16	0.61	0	2	26.7167	.147699757869249	1
1	1	51	0	156.2	60	41.4	67.86	17	13	8.16	64	77	19	4.38	4.21	3.28	1.44	0.82	-0.51	0	1	27.6619	-0.12114	0
1	1	56	0	244.7	60	42.7	71.09	21	26	5.95	106	77	16	5.61	4.58	2.7	1.32	2.63	0.56	0	2	26.5682	.122270742358079	1
0	2	62	0	120.3	61	44.4	65.53	35	37	7.77	91	70	35	5.37	3.98	2.15	2.05	0.78	-0.22	0	1	24.0948	-0.0552764	0
1	1	50	0	269.1	49	40.2	64.72	19	20	7.66	60	85.9	16	4.22	5.09	3.12	1.54	0.69	0.43	0	2	24.9669	.0844793713163064	1
1	1	53	0	163.8	61	42	63.63	29	8	5.97	75	71	42	4.43	3.61	1.95	1.29	1.34	0.37	0	2	25.0175	.102493074792244	1
1	1	58	0	207.5	60	39.8	70.2	27	48	7.2	45	118.7	40	5.53	4.91	2.65	1.89	1.28	0.37	0	2	25.6963	.0753564154786151	1
0	2	57	0	130.6	73	41.5	72.02	22	10	7	72	60	18	5.36	5.43	3.46	2.04	0.6	-0.07	0	1	24.1468	-0.0128913	0
0	2	58	0	96.6	50	40.2	63.47	19	20	6.58	66	113	33	4.71	4.77	2.21	1.77	1.04	0.79	0	2	24.0956	.165618448637316	1
0	2	50	0	195.9	61	39.9	66.42	26	11	6.91	107	68.3	19	4.35	5.52	2.93	1.96	1.27	.629999999999999	0	2	23.1018	.114130434782609	1
0	2	61	0	126.3	60	36.5	69.28	23	26	3.73	64	55	27	5.38	4.93	3.18	1.37	1.1	.379999999999999	0	2	24.8519	.0770791075050709	1
0	2	85	0	98.4	49	40.6	65.22	14	9	4.71	68	90	6	4.57	5.95	3.21	1.69	0.73	1.05	0	2	23.1766	.176470588235294	1
1	1	60	0	86.1	61	46.7	73.95	23	31	7.1	82	87.3	22	4.65	6.41	4.85	1.67	2.63	-0.11	0	1	29.4437	-0.0171607	0
1	1	50	0	142.6	49	42.3	64.07	25	17	6.69	78	77.5	36	6.25	4.38	2.77	1.24	0.63	0.37	0	2	25.2812	.0844748858447488	1
1	1	58	0	173.7	62	37.3	57.65	17	25	4.59	71	75	12	4.21	4.05	2.2	1.41	0.8	0.44	0	2	24.2901	.108641975308642	1
0	2	87	0	111.2	47	39.3	69.11	25	20	7.39	98	67	24	4.75	8.61	5.66	1.89	1.75	1.06	0	2	24.6598	.123112659698025	1
1	1	51	0	129.2	41	41.5	71.68	29	127	5.64	92	76	19	4.61	5.28	2.73	1.2	6.44	1.35	0	2	28.7264	.255681818181818	1
1	1	54	0	253.7	62	40.2	56.62	20	19	7.88	63	83	15	5.18	4.51	3.33	1.21	1.38	-0.03	0	1	27.8427	-0.00665188	0
1	1	56	0	161.8	61	40.9	71.11	25	17	6.25	54	111	27	4.86	5.72	3.78	1.46	1.41	0.48	0	2	27.2498	.0839160839160839	1
1	1	63	0	158.3	61	40.5	61.77	20	23	5.93	99	72	17	5.51	4.35	2.5	1.21	2.4	0.64	0	2	26.0675	.147126436781609	1
1	1	56	0	130.1	61	43.2	66.85	18	28	5.18	66	95	22	4.35	5.12	3.3	1.48	1.2	0.34	0	2	26.38	.0664062500000001	0
0	2	65	0	105.1	68	40.4	70.25	20	9	8.91	78	69	5	5.3	4.16	2.42	1.92	0.6	-0.18	0	1	24.3146	-0.0432692	0
1	1	69	0	168.8	63	43.2	70.4	29	33	9.24	91	91	44	5.86	4.11	2.59	1.38	1.04	.140000000000001	0	1	26.3244	.0340632603406327	0
0	2	68	0	124	59	40.1	61.32	29	12	5.84	80	82.4	47	4.13	5.23	3.55	0.93	3.71	.750000000000001	0	2	29.0749	.1434034416826	1
0	2	62	0	84.9	62	42.7	72.5	16	37	4.64	113	60	17	5.03	6.74	3.53	1.67	3.07	1.54	0	2	23.4578	.228486646884273	1
1	1	62	0	216.9	61	37.8	64.39	29	12	5.34	89	80	29	6.03	4.09	3.43	1.01	1.22	-0.35	0	1	29.0265	-0.0855746	0
0	2	63	0	90.1	60	44.6	73.72	21	23	7.28	102	65	23	5.83	7.61	4.32	1.86	2.94	1.43	0	2	23.8979	.187910643889619	1
0	2	56	0	111.6	60	39.4	72.24	22	11	9.1	62	59	23	6.64	5.1	4.04	1.71	1.07	-0.65	0	1	27.4669	-0.127451	0
1	1	50	0	145.5	49	43	61.26	20	23	5.09	72	110	24	4.33	4.18	2.99	1.19	1.42	-4.44089e-16	0	1	28.6259	-1.06241e-16	0
1	1	61	0	123.2	53	40.2	63.03	18	24	5.99	101	98	18	4.58	4.27	3.01	1.15	1.56	0.11	0	1	28.1438	.0257611241217798	0
1	1	59	0	126.8	39	43	65.62	17	25	5.3	87	63	15	5.08	6.35	4.41	1.71	1.36	0.23	0	1	25.8514	.0362204724409448	0
1	1	60	0	154.9	61	42.8	73.28	25	44	6.02	60	86	23	7.57	4.79	2.66	1.27	0.93	0.86	1	2	24.4444	.179540709812109	1
1	1	68	0	89	73	45.7	70.95	24	15	7.65	89	77	26	5.16	4.77	2.72	1.51	1.02	.539999999999999	0	2	24.4551	.113207547169811	1
1	1	51	0	172.1	60	40.4	66.68	22	40	5.48	64	76	38	5.57	5.56	3.84	1.29	3.09	0.43	0	2	28.2999	.0773381294964028	1
1	1	79	0	144.4	49	37.6	63.86	18	22	8.58	63	89	15	4.71	5.22	2.31	2.26	0.73	0.65	0	2	22.0025	.124521072796935	1
1	1	52	0	146.1	49	36.8	72.19	26	52	6.55	63	88	43	5.1	4.8	3.6	1.51	1.34	-0.31	0	1	28.1424	-0.0645833	0
1	1	51	0	138.9	49	44.4	67.03	19	29	5.63	57	88	30	5.65	4.69	3.12	1.43	1.35	0.14	0	1	26.8011	.0298507462686568	0
1	1	80	0	147.9	60	40.5	65.2	18	10	4.18	86	89	18	5.05	3.98	2.29	1.41	1.51	0.28	0	1	26.0559	.0703517587939699	1
1	1	51	0	161.8	61	42.1	70.86	28	17	5.46	98	81.5	40	4.47	6.89	4.6	1.5	2.21	0.79	0	2	26.6479	.114658925979681	1
1	1	50	0	94.5	50	40.3	69.13	12	17	4.82	97	83	16	4.92	3.62	2.64	0.78	1.57	0.2	0	1	28.0513	.0552486187845304	0
0	2	68	0	138.9	59	41	68.93	26	11	6.13	64	59	23	6.2	5.49	3.73	1.5	2.93	0.26	0	1	27.2973	.0473588342440802	0
0	2	51	0	151.9	48	42	61.37	26	30	5.86	54	65	39	5.02	5.84	3.97	2	1.35	-0.13	0	1	25.7704	-0.0222603	0
0	2	75	0	91	61	39.5	63.41	29	18	5.63	112	68.5	33	5.12	3.45	2.3	0.79	1.43	0.36	0	2	26.6431	.104347826086957	1
0	2	83	0	68.6	49	41.9	70.04	27	11	5.82	127	71	18	6.47	5.91	3.27	1.85	1.66	0.79	0	2	23.7343	.133671742808799	1
0	2	50	0	235.9	60	43.2	71.52	31	71	5.65	130	64.5	81	10.06	5.16	3.5	1.27	3.3	0.39	1	2	27.9838	.0755813953488372	1
0	2	75	0	114.5	61	43.7	74.22	28	29	7.18	54	63	20	5.25	5.7	3.39	2.26	2.76	.0500000000000003	0	1	25.5463	.00877192982456145	0
0	2	53	0	129.5	63	41.6	69.56	40	20	4.77	57	59	65	4.18	4.04	2.22	1.23	2.18	0.59	0	2	25.2126	.146039603960396	1
1	1	54	0	114.4	60	44.5	63.82	18	26	5.8	86	84	28	5.66	5.06	3.29	1.1	2.82	.669999999999999	0	2	27.7727	.132411067193676	1
1	1	71	0	100.4	61	38	63.34	22	17	6.8	68	94	24	4.57	4.21	2.35	1.36	1.66	0.5	0	2	25.9935	.118764845605701	1
0	2	63	0	127.7	59	41.9	66.88	23	11	5.28	54	66.5	21	5.02	4.4	3.02	1.31	2.27	.0700000000000003	0	1	27.3724	.015909090909091	0
1	1	61	0	140.1	53	40.3	66.97	20	24	5.78	77	81	24	5.42	4.68	3.37	1.35	1.26	-0.04	0	1	27.3252	-0.00854701	0
0	2	60	0	74.4	61	42	64.82	21	13	7.67	66	69	17	4.6	4.62	2.69	1.77	1.23	0.16	0	1	24.6671	.0346320346320347	0
0	2	54	0	178.1	62	43.5	73.35	22	20	16.87	45	175	16	4.72	7.35	3.97	1.55	2.43	1.83	0	2	27.0419	.248979591836735	1
1	1	67	0	128.4	59	46.9	67.67	59	58	5.26	119	58	58	5.88	3.42	1.97	1.06	2.08	0.39	0	2	25.869	.114035087719298	1
1	1	61	0	122.7	62	39.2	60.26	22	19	6.02	72	100	29	6.49	5.01	3.04	1.52	1.12	0.45	0	2	25.8892	.0898203592814371	1
1	1	60	0	169.3	56	41.4	73.91	26	24	6.3	39	79	60	4.76	5.71	4.29	1.48	1.75	-0.06	0	1	28.1624	-0.0105079	0
1	1	54	0	130	61	45	62.77	18	92	4.97	84	87.1	26	8.03	6.72	4.5	1.22	3.25	1	1	2	28.0534	.148809523809524	1
1	1	55	0	161.8	60	34.9	73.33	34	32	5.91	60	80	56	5.6	3.8	2.88	1.14	1.43	-0.22	0	1	28.1338	-0.0578947	0
0	2	58	0	146.1	60	43.8	73.01	22	17	6.16	112	67	17	5.83	6.65	4.39	1.65	1.54	.610000000000001	0	2	25.321	.0917293233082708	1
0	2	75	0	108.7	50	38.9	64.88	21	14	5.81	106	63	17	4.73	4.39	2.12	1.95	0.83	0.32	0	1	22.6833	.0728929384965831	1
0	2	50	0	293	51	40.4	67.12	15	11	3.36	72	109	13	4.59	5.77	3	1.52	4.16	1.25	0	2	27.2265	.216637781629116	1
0	2	51	0	210.4	60	39.8	66.89	24	11	4.48	70	62	19	5.09	5.54	3.51	1.87	0.52	0.16	0	1	24.0173	.0288808664259928	0
0	2	76	0	142.4	37	36.7	67.62	23	30	6.38	70	68.5	22	6.24	5.02	3	1.14	2.61	0.88	0	2	26.078	.175298804780876	1
1	1	56	0	172.3	61	48.8	74.87	20	24	4.88	66	45	27	5.43	3.35	2.17	0.96	3.44	0.22	0	1	27.6619	.0656716417910448	0
1	1	66	0	133.2	62	38.5	63.4	30	19	8.22	115	89	28	5.97	3.91	1.97	1.86	0.55	.0800000000000001	0	1	24.1475	.020460358056266	0
1	1	75	0	58.1	49	39.5	65.28	16	13	8.93	106	135	4	5.7	3.94	2.51	1.69	0.66	-0.26	0	1	27.7809	-0.0659898	0
1	1	63	0	148.3	47	41.4	67.74	17	8	5.83	57	101.5	16	5.44	4.56	2.03	1.87	0.7	0.66	0	2	23.2486	.144736842105263	1
1	1	66	0	169	37	37.9	64.88	23	18	8.83	83	99	17	6.82	6.54	4.21	1.64	1.5	0.69	0	2	26.1721	.105504587155963	1
1	1	77	0	138.3	61	42.8	60.72	25	10	5.19	58	82	24	5.39	4.22	2.65	1.4	1.05	0.17	0	1	25.9048	.0402843601895734	0
1	1	74	0	171.9	62	41	68.73	17	24	4.73	60	85	17	6.29	5.07	3.01	1.3	1.66	0.76	0	2	25.6178	.149901380670612	1
1	1	68	0	222.8	62	39.9	61.52	21	17	3.81	80	95	26	7.22	4.39	2.23	1.68	0.73	0.48	1	2	24.1723	.109339407744875	1
1	1	66	0	149.3	60	37.7	70.79	24	31	7.12	57	91	25	4.7	4.85	2.37	2.54	0.55	-0.06	0	1	23.0849	-0.0123711	0
0	2	78	0	75	53	38.6	72.72	34	15	5.34	45	65	39	4.94	2.78	1.61	1.1	1.27	.0699999999999996	0	1	25.7673	.0251798561151078	0
0	2	61	0	83.7	60	46.6	77.89	29	40	4.19	143	61	35	6.38	6.72	4.77	1.69	2.12	0.26	0	1	26.812	.0386904761904762	0
1	1	68	0	78.1	62	38.3	65.53	20	27	5.23	87	98	23	5.32	4.73	2.64	1.18	1.36	0.91	0	2	25.4392	.192389006342495	1
1	1	67	0	131.1	61	37.6	61.71	22	42	6.25	92	93	20	4.95	4.25	2.76	1.44	0.61	.0500000000000003	0	1	26.1622	.011764705882353	0
1	1	53	0	126.7	63	38.2	63.42	21	27	5.62	95	93	27	5.01	5.28	3.44	1.13	1.93	0.71	0	2	27.1159	.134469696969697	1
1	1	82	0	89.4	47	37.3	63.02	19	19	7.28	59	88	19	6.23	2.47	1.3	1.01	1.5	0.16	0	1	26.6455	.0647773279352227	0
1	1	56	0	178.1	49	41.5	76.32	19	16	6.95	118	67.3	8	5.05	5.15	3	0.8	2.29	1.35	0	2	25.3525	.262135922330097	1
1	1	71	0	134.1	61	41.5	66.17	25	55	7.19	68	97.8	33	7.58	2.7	1.51	1.21	2.36	-0.02	1	1	28.0181	-0.00740741	0
1	1	54	0	164.9	73	40.3	65.68	30	102	7.72	65	92	40	6.24	5.58	4.68	1.68	3.5	-0.78	0	1	32.1604	-0.139785	0
1	1	57	0	163.5	60	38.4	71.65	24	15	5.85	43	93	23	5.57	3.96	3.85	1.15	1.06	-1.04	0	1	31.141	-0.262626	0
0	2	57	0	99.3	61	40.4	61.45	28	48	7.73	98	61	43	5.54	3.22	2.33	1.13	1.52	-0.24	0	1	27.1686	-0.0745342	0
0	2	65	0	92.1	53	41.5	71.23	27	24	6.22	75	60	30	5.61	5.9	3.09	1.98	1.99	.830000000000001	0	2	23.0691	.140677966101695	1
1	1	65	0	109.6	54	37.3	63.69	15	14	5.41	98	91.8	14	5.37	4.16	2.97	0.97	0.64	0.22	0	1	27.108	.0528846153846154	0
0	2	59	0	105.1	62	39.7	65.53	30	12	6.25	116	80	20	4.68	4.74	2.68	2.21	0.73	-0.15	0	1	24.2104	-0.0316456	0
1	1	61	0	128.7	62	42.2	68.71	17	22	5.54	75	68	21	5.44	4.13	2.42	1.79	0.39	-0.08	0	1	24.1383	-0.0193705	0
0	2	53	0	147.8	66	42	73.18	21	16	6.25	56	53	21	5.18	3.8	1.82	1.42	2.21	0.56	0	2	24.2854	.147368421052632	1
1	1	60	0	147.3	60	39	64.61	17	54	5.85	76	92	24	5.58	5.63	3.46	1.66	1.73	0.51	0	2	26.004	.0905861456483126	1
1	1	54	0	135.4	52	40.8	64.22	31	27	5.52	54	70	44	4.51	3.5	2.01	1.8	0.52	-0.31	0	1	24.6261	-0.0885714	0
1	1	50	0	248.5	55	40.6	74.94	32	35	5.11	36	91.9	46	5.17	4.7	3.87	1.24	2.29	-0.41	0	1	30.4712	-0.087234	0
0	2	54	0	116.5	59	38.3	72.88	26	35	6.85	80	65	22	5.76	4.35	3.16	1.59	1.12	-0.4	0	1	26.7328	-0.091954	0
0	2	56	0	148.6	69	40.7	66.66	26	23	6.62	52	67	38	4.66	6.05	3.97	1.75	1.4	0.33	0	2	25.3377	.0545454545454545	0
0	2	54	0	169.4	60	40.7	69.07	24	26	5.56	88	79.7	46	7.87	6.23	3.85	1.31	2.27	1.07	1	2	25.8331	.171749598715891	1
1	1	66	0	147.9	73	44.5	66.1	31	113	7.24	115	71	38	6.57	5.49	3.73	1.39	1.74	0.37	0	2	26.5157	.0673952641165756	0
0	2	50	0	139.9	62	42.1	67.3	23	24	6.06	83	76	31	6.02	6.41	3.84	1.83	1.42	0.74	0	2	24.2936	.115444617784711	1
1	1	54	0	214.8	61	42.4	72.23	33	33	6.24	115	97.3	40	5.2	6.66	3.67	1.27	4.01	1.72	0	2	26.5464	.258258258258258	1
0	2	56	0	157.3	49	48.1	68.17	18	14	4.97	83	71	9	4.88	4.11	2.47	1.22	1.71	0.42	0	2	25.8499	.102189781021898	1
1	1	51	0	173.6	63	36.4	66.45	20	51	6.73	53	98	21	4.69	4.35	2.81	1.3	0.91	0.24	0	1	26.5686	.0551724137931034	0
1	1	63	0	185.3	60	39.1	67.36	21	17	6.81	60	87.8	33	4.72	5.3	3.67	1.25	1.07	0.38	0	2	26.759	.0716981132075472	1
0	2	50	0	212	51	38.8	65.36	22	29	4.15	96	50	22	4.1	4.46	2.3	1.73	0.84	0.43	0	2	22.6298	.0964125560538117	1
1	1	79	0	147.6	53	38.8	66.16	23	11	8.35	71	86	21	8.67	3.49	2.04	1.41	0.73	.0400000000000003	1	1	25.582	.011461318051576	0
1	1	55	0	131.5	61	41.9	71.27	21	21	4.95	113	72	37	4.84	4.52	2.73	1.55	0.94	0.24	0	1	24.8836	.0530973451327433	0
0	2	73	0	136.5	49	42.9	68.52	33	35	9.38	75	92.6	50	6.31	5.35	3.56	0.91	3.78	0.88	0	2	29.2492	.164485981308411	1
0	2	76	0	93	62	35.8	71.14	34	128	8.21	103	86.1	27	4.35	5.43	3.18	1.59	1.97	.659999999999999	0	2	25.6035	.121546961325967	1
0	2	59	0	189.3	60	42.7	74.69	22	15	5.75	79	60	15	6.29	5.87	3.39	1.54	1.71	0.94	0	2	23.8864	.160136286201022	1
0	2	52	0	218.3	50	39.5	74.66	19	9	5.06	118	75.4	14	4.67	5.71	3.66	1.9	0.82	0.15	0	1	24.8988	.0262697022767075	0
0	2	63	0	170.8	62	46.9	65.69	21	21	4.43	111	70	21	6.81	5.59	3.3	1.33	1.15	0.96	0	2	24.1231	.171735241502683	1
1	1	69	0	129.2	50	42.1	70.54	21	14	6.62	61	103.2	21	5.44	2.31	1.38	1.02	1.31	-0.09	0	1	27.7269	-0.038961	0
0	2	63	0	135	49	48.9	68.55	30	30	6.67	80	61	34	5.64	6.21	3.28	1.56	2.49	1.37	0	2	23.4507	.22061191626409	1
0	2	71	0	86.7	49	43	67.41	37	68	5.74	63	93.7	126	4.46	5.01	3.72	1.29	2.66	-4.44089e-16	0	1	29.5825	-8.86406e-17	0
1	1	65	0	101.2	61	38.1	63.14	17	35	6.53	112	112	20	7.09	2.7	1.59	1.3	1.26	-0.19	0	1	27.6879	-0.0703704	0
1	1	63	0	160.4	61	41.6	71.29	22	15	7.18	61	95.9	22	5.61	5.84	3.17	2.21	0.82	0.46	0	2	23.651	.0787671232876712	1
1	1	62	0	143	49	37.7	60.27	18	16	6.33	51	90.4	15	4.4	5.28	2.77	1.61	0.7	0.9	0	2	23.4412	.170454545454545	1
1	1	62	0	124.5	49	40.6	72.83	32	21	6.2	100	86	70	6.01	5.74	3.72	1.48	1.35	0.54	0	2	25.9784	.0940766550522648	1
1	1	82	0	70.9	53	40.3	68.75	25	40	6.99	120	85	21	4.89	5.56	3.75	1.45	1.09	0.36	0	2	26.2534	.0647482014388489	0
1	1	69	0	88.9	49	38.3	58.95	27	15	4.63	71	85.2	52	4.3	5.14	4.06	0.98	2.7	0.1	0	1	30.1195	.019455252918288	0
1	1	70	0	65.3	46	37.8	60.35	18	11	7.98	72	70.8	23	5.77	4.27	2.1	1.8	0.81	.369999999999999	0	2	23.2107	.0866510538641685	1
0	2	50	0	229.7	51	40.8	68.55	23	11	5.34	43	75	22	5.28	4.28	2.87	1.55	0.86	-0.14	0	1	26.0352	-0.0327103	0
1	1	78	0	109.2	47	45.1	72.15	36	21	7.04	63	92	16	5.46	3.79	1.77	1.06	2.36	0.96	0	2	25.7787	.253298153034301	1
1	1	80	0	45.7	53	43.8	69.51	28	34	6.34	67	91	18	5.38	5.46	2.81	1.94	1.55	0.71	0	2	24.0045	.13003663003663	1
0	2	54	0	166.5	63	41.8	65.07	25	11	5.82	67	70.4	25	5.1	5.81	3.72	1.8	0.53	.289999999999999	0	1	24.3459	.0499139414802064	0
1	1	57	0	200.4	37	39	65.62	21	15	6.62	110	65	24	5.02	4.03	2.83	1.43	0.66	-0.23	0	1	25.9775	-0.057072	0
1	1	79	0	119.1	49	45.3	71.99	23	15	5.77	73	87	16	5.08	3.17	1.68	1.19	1.26	0.3	0	1	25.7915	.0946372239747634	1
1	1	65	0	133.5	60	38.8	64.09	30	18	6.67	73	86	42	5.43	4.57	2.87	1.31	0.94	0.39	0	2	25.7621	.0853391684901532	1
1	1	82	0	205.3	49	35.7	59.87	41	75	10.4	103	121	59	6.69	4.61	2.79	1.19	1.37	0.63	0	2	27.1582	.136659436008677	1
0	2	76	0	74.6	61	40.9	71.22	23	10	5.36	55	68.1	22	4.98	4.18	2.84	1.19	1.2	0.15	0	1	26.2907	.0358851674641148	0
1	1	80	0	123.3	53	42.6	74.64	32	58	6.71	43	97	48	5.34	4.27	2.73	1.68	1.12	-0.14	0	1	26.6883	-0.0327869	0
1	1	77	0	84.2	59	41.4	68.03	31	34	8.43	45	124.1	42	6.14	2.85	1.85	1.06	1.61	-0.06	0	1	29.0025	-0.0210526	0
1	1	64	0	140.2	50	40.7	67.14	28	23	5.46	54	68.8	28	5.12	3.09	0.99	1.71	0.44	0.39	0	2	22.0954	.12621359223301	1
1	1	68	0	76.7	48	40.7	67.6	16	15	5.81	110	72.7	19	4.68	4.66	3	1.15	1.32	0.51	0	2	25.8572	.109442060085837	1
1	1	66	0	201.8	49	46.7	63.57	20	25	5.81	61	67	36	5.2	5.99	5.21	1.42	1.88	-0.64	0	1	30.2478	-0.106845	0
0	2	81	0	64.2	61	39.9	68.63	18	22	4.22	99	80.2	18	6.68	4.81	2.56	1.92	1.66	0.33	0	2	24.587	.0686070686070685	0
1	1	50	0	178.7	63	47.1	73.6	23	23	6.49	84	69.9	34	8.47	4.55	2.6	0.94	4.76	1.01	1	2	28.2509	.221978021978022	1
0	2	60	0	101.5	57	47.4	71.41	21	23	4.18	83	85	31	5.03	4.82	3.49	1.33	3.27	0	0	1	29.6051	0	0
0	2	67	0	81.9	61	40	64.65	22	16	5.61	97	59.1	20	8.32	4.29	2.1	1.7	1.05	0.49	1	2	22.9623	.114219114219114	1
1	1	50	0	212.2	60	39.8	67.04	26	78	8.79	56	88	39	5.24	4.21	2.7	1.76	0.53	-0.25	0	1	25.7901	-0.0593824	0
1	1	52	0	165.7	41	40.3	70.94	28	47	6.95	68	82.9	44	5.67	4.38	2.62	1.21	2.33	0.55	0	2	26.7402	.125570776255708	1
1	1	59	0	134.7	49	39.5	65.36	21	17	5.91	71	67	21	4.94	3.46	2.31	1.26	0.53	-0.11	0	1	25.6577	-0.0317919	0
0	2	57	0	159.5	50	38.3	71	21	27	4.71	59	54	19	5.66	3.91	3.16	1.44	2.1	-0.69	0	1	28.5088	-0.176471	0
0	2	58	0	180.6	62	40.9	66.62	24	14	6.78	63	67	26	4.89	4.78	2.93	1.18	1.84	0.67	0	2	25.621	.140167364016736	1
0	2	60	0	113.7	62	47.2	71.37	31	18	7.3	119	66.5	38	5.96	5.16	3	1.64	1.24	0.52	0	2	24.2034	.10077519379845	1
1	1	70	0	106.8	61	38.8	60.35	19	13	5.57	63	88	13	5.39	4.36	2.57	1.9	0.73	-0.11	0	1	25.152	-0.0252294	0
0	2	50	0	213.2	58	39.2	68.98	18	14	5.49	74	60.7	17	4.71	5.14	4.49	1.12	1.74	-0.47	0	1	29.6641	-0.0914397	0
1	1	63	0	118.3	49	39.3	69.29	22	25	7.43	63	109.9	34	6.31	4.18	2.89	1	0.77	0.29	0	1	27.6033	.0693779904306219	0
0	2	60	0	149.8	61	40.9	75.75	22	13	5.24	80	65	16	5.22	5.29	3.13	1.7	1.51	0.46	0	2	24.5257	.0869565217391305	1
1	1	74	0	97	62	39.8	66.8	18	16	6.52	120	87	28	4.96	6.38	3.78	1.32	1.62	1.28	0	2	24.794	.200626959247649	1
1	1	74	0	124.5	61	35.5	63	27	24	6.47	80	87.5	41	5.7	3.23	1.82	1.39	1.08	0.02	0	1	25.9431	.00619195046439629	0
0	2	64	0	172.2	57	32.2	61.13	37	30	5.97	62	60	55	6.29	5.26	2.32	1.04	4.8	1.9	0	2	25.0608	.361216730038023	1
0	2	59	0	126.7	50	44.3	68.32	16	23	6.63	134	67	14	5.26	7.02	4.19	1.72	1.26	1.11	0	2	23.3563	.158119658119658	1
0	2	50	0	164.5	51	41.8	60.22	16	13	5.76	64	64	19	4.96	5.59	2.96	2.08	0.54	0.55	0	2	22.0952	.0983899821109123	1
0	2	54	0	141.9	43	42	59.66	22	28	6.17	71	82.5	34	4.95	4.6	3.18	1.12	1.97	.299999999999999	0	1	27.6828	.0652173913043477	0
0	2	66	0	171	53	40.9	65.88	18	13	3.38	63	50	13	5.99	5.64	2.86	2.1	0.71	0.68	0	2	21.2637	.120567375886525	1
1	1	70	0	111.9	50	41.5	72.83	23	24	7.2	60	76	26	5.02	5.68	4.04	1.42	1.88	0.22	0	1	27.4067	.0387323943661971	0
0	2	62	0	101.7	50	33.8	64.21	15	8	6.25	88	61	10	5.63	4.8	4.84	1.26	1.48	-1.3	0	1	31.5127	-0.270833	0
1	1	61	0	147.6	62	42.2	70	19	14	5.15	41	116	12	5.28	6.16	3.67	1.57	1.48	0.92	0	2	25.9608	.149350649350649	1
1	1	64	0	111.9	49	39.3	63.83	21	17	7.36	54	71	18	4.36	4.85	2.27	2.34	1.78	0.24	0	1	23.2613	.0494845360824742	0
0	2	57	0	209.6	49	44.4	71.31	30	24	5.87	77	65	25	6.06	6.38	4.28	1.54	0.79	0.56	0	2	24.8088	.0877742946708463	1
1	1	63	0	156.3	73	39.7	62.75	20	49	6.11	74	79.3	27	4.19	4.35	2.71	1.16	1.16	0.48	0	2	25.7752	.110344827586207	1
1	1	50	0	143.2	49	40.6	69.41	22	22	5.52	56	91	20	5.9	4.21	2.76	1.55	1.12	-0.1	0	1	26.7234	-0.023753	0
1	1	70	0	94.8	61	43.2	68.05	20	21	5.1	80	72	35	8.28	4.16	2.84	1.56	0.86	-0.24	1	1	26.1387	-0.0576923	0
0	2	57	0	110	60	39.1	67.71	26	20	6.01	65	49	30	5.54	7.15	4.57	1.92	1.25	0.66	0	2	23.6175	.0923076923076923	1
0	2	50	0	231.2	50	38.9	66.92	19	15	5.85	61	61.8	19	4.36	5.23	3.15	1.47	1.08	.610000000000001	0	2	24.1857	.116634799235182	1
0	2	53	0	125.7	61	43.1	69.89	30	26	4.86	77	42	43	4.99	6.51	4.55	1.52	3.25	0.44	0	2	27.0717	.0675883256528418	0
0	2	61	0	146	50	41.7	78.72	20	15	6.6	60	54.7	13	4.95	6.74	5.45	1.72	1.88	-0.43	0	1	28.6006	-0.0637982	0
0	2	51	0	164.8	60	42	67.31	20	8	6.09	93	83	16	5.27	4.63	2.26	1.32	2.42	1.05	0	2	24.936	.226781857451404	1
1	1	53	0	150.4	61	42	69.08	29	8	7.15	68	97	33	3.99	4.57	2.94	1.4	1.57	0.23	0	1	27.0752	.0503282275711161	0
1	1	88	0	134.9	53	36.8	68.17	22	13	10.71	80	90	15	5.67	3.1	1.68	1.21	1.04	0.21	0	1	25.8636	.067741935483871	0
0	2	50	0	216.7	50	45.7	65.62	21	13	7.5	65	69.6	26	4.93	5.98	3.99	1.53	1.05	0.46	0	2	25.3279	.076923076923077	1
1	1	66	0	91.8	47	40.9	70.75	26	56	6.37	95	80	20	4.29	5.61	3.47	1.85	1.1	0.29	0	1	24.9805	.0516934046345811	0
1	1	69	0	82.4	50	38.5	58.09	15	20	5.44	103	75	13	12.67	5.78	4.38	1.4	1.04	4.44089209850063E-016	1	1	27.3936	7.68320432266544E-017	0
1	1	51	0	196.3	63	43.1	65.92	21	12	7.13	83	96.1	39	4.65	5.16	3.46	1.24	1.75	0.46	0	2	27.4355	.0891472868217055	1
1	1	53	0	177.9	61	40.4	65.58	18	20	6.72	56	88.4	27	5.1	6.47	4.52	1.28	1.29	0.67	0	2	26.8005	.10355486862442	1
1	1	54	0	166.7	48	38.9	54.32	25	43	6.14	83	94.5	42	4.14	3.16	1.94	0.73	2.15	0.49	0	2	27.9201	.155063291139241	1
0	2	56	0	97.2	61	34.8	73.21	36	16	5.76	89	57.2	51	4.84	2.62	1.81	1.8	0.47	-0.99	0	1	25.7517	-0.377863	0
1	1	53	0	184.9	51	40.2	67.64	70	150	8.22	114	88	104	4.42	4.48	2.61	1.16	1.01	.710000000000001	0	2	25.2599	.158482142857143	1
1	1	60	0	122.1	60	40.5	61.4	42	25	5.29	79	75	18	5.38	5.61	3.82	1.15	2.33	.640000000000001	0	2	27.2695	.114081996434938	1
0	2	69	0	130	50	40.2	69.8	18	15	6.61	77	55	16	4.9	5.16	3.18	1.62	0.88	0.36	0	2	24.009	.0697674418604651	0
0	2	57	0	167.5	54	40.1	69.75	20	24	4.96	105	58.2	19	5.39	6.66	4.11	1.65	1.3	0.9	0	2	23.7505	.135135135135135	1
1	1	67	0	155.1	53	43.4	66.74	22	21	5.35	41	72	33	4.26	4.39	2.98	1.16	1.89	0.25	0	1	27.0757	.0569476082004555	0
1	1	78	0	115.3	57	40.9	66.99	19	21	6.88	74	77	13	5.94	4.12	3.01	1.23	2.2	-0.12	0	1	28.4119	-0.0291262	0
1	1	61	0	151.1	50	37.9	62.74	18	26	6.69	65	75	19	4.05	4.61	2.95	1.49	1.14	0.17	0	1	25.7195	.0368763557483731	0
0	2	66	0	69.4	49	46.1	76.06	24	31	6.47	109	88	57	4.74	6.13	4.69	1.3	0.94	.139999999999999	0	1	27.9118	.0228384991843392	0
1	1	50	0	205.2	51	41.8	68.67	30	12	5.49	67	70	18	5.14	4.17	2.17	1.58	0.38	0.42	0	2	23.2401	.100719424460432	1
1	1	55	0	150.3	60	44.6	67.64	33	30	5.28	86	60	66	6.59	6.22	4.28	1.72	1.14	0.22	0	1	25.41	.0353697749196141	0
1	1	59	0	141.9	61	39.7	67.86	50	206	5.18	76	104	48	5.7	3.97	2.14	1.43	0.65	0.4	0	2	25.244	.100755667506297	1
1	1	70	0	115.4	60	45.3	70.23	25	40	6.08	72	100	35	5.23	4.54	3.54	1.26	1.67	-0.26	0	1	29.4301	-0.0572687	0
1	1	50	0	185.4	41	38.2	62.56	18	15	3.53	81	72	11	3.76	2.54	1.62	1.04	0.89	-0.12	0	1	26.3132	-0.0472441	0
0	2	55	0	186.5	50	37.5	60.2	21	20	2.96	84	53	12	5.11	4.39	2.63	1.82	0.45	-0.06	0	1	23.6563	-0.0136674	0
0	2	60	0	120.2	61	44.7	69.15	24	12	6.8	57	67.5	25	4.96	5.18	3.13	1.6	1.16	0.45	0	2	24.5504	.0868725868725868	1
0	2	56	0	167.2	62	43.7	67.45	21	27	4.64	111	76	25	5.31	5.62	2.56	2.2	0.79	0.86	0	2	21.3599	.153024911032028	1
0	2	69	0	127.1	52	37.1	61.53	19	14	4.15	44	75.6	21	7.05	3.7	1.95	1.54	0.82	0.21	0	1	24.4112	.0567567567567568	0
0	2	54	0	212.4	50	37.1	62.08	17	19	6.84	83	41	26	17.34	4.96	3.79	1.32	2.26	-0.15	1	1	27.5373	-0.0302419	0
1	1	77	0	163.4	60	39.4	60.58	17	9	7.64	76	79.3	17	4.83	3.82	1.89	1.54	0.53	0.39	0	2	23.7241	.102094240837696	1
1	1	76	0	213.3	61	41.2	69.64	14	27	5.76	87	83	16	6.26	3.06	1.53	1.13	2.34	0.4	0	2	26.5422	.130718954248366	1
0	2	50	0	172.3	53	36.9	65.77	17	12	6.09	55	49	13	4.23	3.8	2.1	1.64	0.54	.0599999999999998	0	1	23.3564	.0157894736842105	0
1	1	78	0	117.2	53	39.1	69.18	22	12	5.64	73	96	17	4.95	4.02	2.53	1.42	0.68	.0699999999999998	0	1	26.1746	.017412935323383	0
0	2	61	0	87.2	61	41.7	67.95	19	15	5.28	89	64.1	18	5.63	6.19	3.65	1.98	0.84	0.56	0	2	23.1743	.0904684975767368	1
1	1	61	0	89.2	61	37.5	64.02	20	37	7.67	64	112.2	18	4.28	5.18	3.21	1.2	2.49	0.77	0	2	27.9065	.148648648648649	1
0	2	73	0	100.8	51	39.7	66.53	19	10	5.85	66	71.2	15	4.21	4.83	2.97	1.37	1.47	0.49	0	2	25.3995	.101449275362319	1
1	1	87	0	90.9	41	38	63.48	29	72	6.67	83	77.4	32	5.99	4.6	2.46	1.38	2.48	0.76	0	2	25.5513	.165217391304348	1
1	1	68	0	208.3	56	39.9	65.3	30	112	5.13	63	85	52	5.88	5.66	3.17	1.47	3.81	1.02	0	2	26.827	.180212014134276	1
0	2	64	0	134	60	37.9	61.65	20	38	4.69	69	87	24	4.58	5.61	3.98	1.81	1.07	-0.18	0	1	26.9635	-0.0320856	0
1	1	54	0	150.9	49	41.3	68.77	20	40	6.17	62	84.8	21	5.2	4.53	2.83	1.36	0.89	0.34	0	2	25.6341	.0750551876379691	1
0	2	56	0	150.3	40	38.7	60.53	18	14	9.78	77	66.2	22	4.79	4.78	3.01	0.9	2.2	0.87	0	2	26.2393	.182008368200837	1
0	2	55	0	158.1	61	37.1	61	21	54	5.36	123	61	40	4.69	4.29	2.54	1.5	1.49	0.25	0	1	25.0004	.0582750582750583	0
0	2	79	0	117	50	35.9	65.14	17	14	4.82	69	60	18	5.87	4.27	1.94	1.42	0.91	0.91	0	2	22.3558	.213114754098361	1
1	1	58	0	212.3	62	40.9	66.27	21	8	4.32	36	79.5	17	4.6	3.44	1.95	0.96	1.93	0.53	0	2	26.408	.15406976744186	1
0	2	71	0	104.1	48	35	66.56	21	14	8.43	59	76	14	4.28	3.4	1.82	2.12	0.5	-0.54	0	1	24.449	-0.158824	0
1	1	60	0	139.5	49	40.9	58.15	19	95	6.71	66	85	20	5.61	7.57	5.22	1.49	1.28	.860000000000001	0	2	26.1235	.113606340819023	1
1	1	51	0	187.7	49	45.1	79.74	31	37	9.45	76	95.7	57	6.39	5.66	4.5	1.78	2.08	-0.62	0	1	29.9936	-0.109541	0
1	1	53	0	203.2	61	44.1	68.33	30	33	5.66	73	96.9	28	9.48	4.94	3.47	1.41	1.76	.0600000000000003	1	1	28.098	.0121457489878543	0
1	1	57	0	204.5	63	48.8	68.76	23	43	7.13	68	76	33	4.82	6.96	3.76	1.37	1.83	1.83	0	2	22.9773	.262931034482759	1
0	2	53	0	162.4	50	40.8	70.75	21	11	6.37	70	68	20	4.62	5.25	3.06	1.47	0.87	0.72	0	2	23.841	.137142857142857	1
0	2	50	0	197.1	61	42.2	72.28	16	14	7.55	54	46	14	4.71	5.91	4.2	1.31	1.06	0.4	0	2	25.3483	.0676818950930626	0
1	1	52	0	205.1	61	38.5	62.71	20	24	4.5	73	73.1	28	5.04	4.41	2.52	1.47	0.8	0.42	0	2	24.3537	.0952380952380953	1
1	1	57	0	154.1	53	45.7	72.44	34	49	8.57	78	102	63	6.38	4.87	2.96	1.01	3.69	0.9	0	2	28.7376	.184804928131417	1
1	1	57	0	178.3	60	39.5	67.91	23	24	7.72	78	83	30	4.05	4.33	2.64	1.16	2.33	0.53	0	2	26.946	.122401847575058	1
0	2	54	0	135.8	61	41.8	71.2	28	16	4.25	68	60	43	5.03	7.32	5.27	1.75	1.73	.300000000000001	0	1	26.4804	.0409836065573771	0
0	2	55	0	176.1	48	41.7	65.46	26	17	4.97	98	55.7	21	4.98	4.64	2.79	1.54	0.61	0.31	0	1	23.8063	.0668103448275861	0
1	1	50	0	156.1	60	39.1	73.6	15	26	4.35	106	88	21	4.72	4.13	2.6	1.26	1.32	0.27	0	1	26.4825	.0653753026634382	0
1	1	62	0	174.3	60	40.6	73.89	20	87	6.25	94	105.8	25	7.03	4.64	2.43	1.58	3.79	.629999999999999	0	2	27.7832	.135775862068965	1
1	1	55	0	158.3	63	40.7	63.01	16	33	7	58	93.7	23	4.79	3.39	1.93	0.95	1.73	0.51	0	2	26.8045	.150442477876106	1
1	1	54	0	188.3	60	42.7	66.23	17	47	8.4	67	66	21	5.55	5.02	4.23	1.14	1.8	-0.35	0	1	29.357	-0.0697211	0
0	2	59	0	133.1	61	43.9	76.99	20	11	5.98	133	72.6	19	5.33	7.82	4.77	1.69	2.51	1.36	0	2	24.7214	.173913043478261	1
0	2	50	0	216.6	41	40.1	68.31	15	15	6.51	128	53	17	4.61	6.2	3.56	2.43	0.95	0.21	0	1	22.5317	.0338709677419355	0
1	1	73	0	79.1	50	37.8	66.06	28	18	5.58	86	91	28	5.56	2.95	1.65	1.11	0.79	0.19	0	1	25.9393	.064406779661017	0
0	2	59	0	130.2	60	40.2	62.77	24	16	6.11	51	62	26	5.37	6.33	3.47	2	1.22	0.86	0	2	22.4989	.135860979462875	1
1	1	60	0	158.5	49	44.5	67.32	25	13	8.77	84	90.6	27	5.23	5.09	3.22	1.64	1.09	0.23	0	1	25.9043	.0451866404715127	0
0	2	55	0	117.4	61	43.6	66.67	30	10	4.94	80	69	34	4.44	6.42	5.34	1.72	1.01	-0.64	0	1	28.7165	-0.0996885	0
0	2	65	0	122.1	49	47	68.27	28	24	5	78	58	21	4.39	7.81	4.61	1.56	1.67	1.64	0	2	22.7712	.209987195902689	1
1	1	50	0	163.3	61	43.7	66.51	20	30	5.1	50	75	22	5.89	5.26	2.6	1.41	3.29	1.25	0	2	25.0202	.237642585551331	1
1	1	60	0	172	51	39.6	70.99	27	20	6	95	86	50	7.7	5.38	3.56	1.15	2.15	0.67	1	2	27.2231	.12453531598513	1
1	1	60	0	89.1	61	44.3	79.13	23	17	5.93	56	79.3	20	5.41	4.71	2.83	1.13	1.05	0.75	0	2	25.1109	.159235668789809	1
0	2	60	0	99.3	46	37.5	63.97	25	29	5.01	74	55.2	46	4.62	4.51	2.38	2.06	0.54	.0699999999999998	0	1	22.6561	.0155210643015521	0
0	2	55	0	152	51	39	69.38	36	14	6.64	83	70	25	4.49	5.18	2.87	1.82	0.89	0.49	0	2	23.4734	.0945945945945945	1
0	2	53	0	208.5	47	40.2	67.37	31	19	7.82	70	74	32	5.42	5.62	3.56	1.78	1.3	0.28	0	1	25.2423	.0498220640569395	0
1	1	76	0	159.3	48	39.7	73.7	26	15	7	53	89	23	4.92	5.12	2.74	1.8	1.35	0.58	0	2	24.3883	0.113281	1
0	2	61	0	133.8	60	39.3	61.96	23	11	4.37	93	60.4	16	5.05	3.97	1.86	1.59	1.63	0.52	0	2	23.6466	.130982367758186	1
1	1	53	0	129.8	61	41.9	64.06	20	41	8.95	72	72.7	21	5.22	6.58	3.27	1.04	5.59	2.27	0	2	26.0972	.344984802431611	1
1	1	51	0	180	63	40.7	66.05	23	33	7.54	55	87	47	5.42	4.59	3.27	1.24	1.61	.0799999999999998	0	1	27.8147	.0174291938997821	0
1	1	72	0	129.9	61	40.5	63.2	29	13	7.7	106	87	26	4.75	4.48	3.25	1.58	0.72	-0.35	0	1	27.1142	-0.078125	0
1	1	57	0	139.9	62	39.4	64.48	21	43	5.53	73	88.2	30	5.89	5.19	3.31	1.54	1.17	0.34	0	2	25.9378	.0655105973025049	0
1	1	71	0	157.8	72	42.8	68.37	25	51	6.54	70	74	17	5.16	5.7	3.43	1.9	1.24	0.37	0	2	24.5206	.0649122807017544	0
1	1	79	0	111.1	49	40.9	69.08	30	30	7.95	75	101.5	21	6.92	4.57	3.37	1.46	1.75	-0.26	0	1	28.9075	-0.0568928	0
1	1	52	0	207.4	60	37.4	72.83	21	15	7.08	62	97	19	6.07	4.72	3.92	1.36	1.5	-0.56	0	1	29.9614	-0.118644	0
1	1	74	0	67	62	40.4	61.76	24	17	5.26	51	79	18	5.19	4.43	2.44	1.33	0.92	0.66	0	2	24.375	.148984198645598	1
1	1	51	0	145.3	63	41.1	63.59	32	25	5.14	66	75	34	5.01	5.7	3.8	1.35	1.33	0.55	0	2	25.9206	.0964912280701755	1
1	1	64	0	102.6	49	45.4	63.5	23	16	7.9	148	98.9	20	5.73	4.78	2.97	1.38	1.03	0.43	0	2	26.128	.0899581589958159	1
1	1	58	0	145	61	44	66.12	29	25	5.29	117	81	59	5.75	2.83	1.28	1.24	0.76	0.31	0	1	24.5801	.109540636042403	1
0	2	55	0	125.3	62	41.4	72.78	20	17	6.51	69	63	13	5.86	5.09	3.66	1.61	1.1	-0.18	0	1	26.3742	-0.0353635	0
1	1	60	0	145.1	58	37.7	66.44	19	28	7.71	69	64	29	6.2	4.27	3.21	1.81	0.83	-0.75	0	1	26.7782	-0.175644	0
0	2	55	0	180.5	63	40.2	64.83	18	17	5.91	67	61.7	23	4.42	3.34	2.05	1.36	0.49	-0.07	0	1	24.8438	-0.0209581	0
1	1	60	0	162.1	61	41.7	71.82	16	10	5.7	68	58	17	5.88	4.08	2.32	1.5	0.78	0.26	0	1	23.9546	.0637254901960785	0
0	2	50	0	226.2	49	45.9	70.67	24	21	1.77	89	71.5	22	4.5	3.8	1.4	1.37	1.78	1.03	0	2	23.1014	.271052631578947	1
1	1	59	0	155.8	62	39.3	60.99	21	8	5.56	81	88.7	17	5.08	4.47	2.75	1.28	0.93	0.44	0	2	25.7099	.0984340044742729	1
1	1	59	0	126.3	61	37.8	66.97	19	12	6.72	75	67	24	5.41	4.77	4.06	1.24	1.05	-0.53	0	1	28.6998	-0.111111	0
1	1	77	0	222.1	61	37.9	60.73	26	35	8.58	83	114	41	10.48	3	2.24	0.88	1.28	-0.12	1	1	29.2119	-0.04	0
0	2	52	0	144.6	41	40.9	68.84	16	18	5.98	54	60.8	19	4.62	5.24	3.07	1.62	0.94	0.55	0	2	23.7012	.104961832061069	1
0	2	50	0	144.2	49	39.2	70.89	15	11	9.42	49	64	14	5.39	4.81	2.96	1.83	0.83	.0199999999999996	0	1	24.4794	.00415800415800407	0
1	1	64	0	207	53	38.6	66.01	18	21	7.29	65	81	19	5.3	6.64	3.74	1.06	1.87	1.84	0	2	23.9947	.27710843373494	1
0	2	52	0	215.4	48	37.1	66.86	19	24	5.75	62	58	22	7.86	3.88	2.22	1.71	0.37	-0.05	1	1	23.7194	-0.0128866	0
1	1	60	0	150.4	68	44.4	69.54	26	29	6.01	139	63.4	51	11.59	3.06	1.84	0.89	0.8	0.33	1	2	25.2585	.107843137254902	1
1	1	50	0	207.8	49	35.7	63.37	27	26	6.36	64	88.1	24	4.95	4.42	2.23	1.68	1.31	0.51	0	2	24.4332	.115384615384615	1
0	2	61	0	64.4	60	42.1	68.25	20	40	4.48	77	66	16	5.1	7.38	4.17	2.44	0.77	0.77	0	2	21.779	.104336043360434	1
1	1	62	0	216.7	61	39.3	63.59	25	26	8.92	46	103.6	24	5.23	4.72	2.95	1.38	1.06	0.39	0	2	26.4294	.0826271186440677	1
1	1	65	0	172.3	60	41.4	70.33	17	25	5.79	65	98	14	5.66	6.2	4.07	2.05	1.81	.0800000000000001	0	1	26.8844	.0129032258064516	0
1	1	64	0	146.4	48	37.3	63.4	25	19	6.41	82	86	29	5.22	4.32	2.85	1.2	1.14	0.27	0	1	26.569	.0625000000000001	0
1	1	74	0	82.3	62	39.5	62.22	89	35	7.43	85	85	202	5.69	5.32	3.66	1.27	1.55	0.39	0	2	27.0641	.0733082706766918	1
1	1	53	0	172.5	63	43.2	67.03	20	17	4.64	71	67	23	4.54	3.63	2.09	1.21	0.9	0.33	0	2	24.8344	.0909090909090909	1
1	1	53	0	159.8	60	41.3	67.18	24	36	5.86	71	88	22	4.85	5.78	4.08	1.36	2.19	0.34	0	2	28.0552	.0588235294117647	0
1	1	57	0	174.9	68	40.7	69.8	29	35	6.86	61	91	47	4.41	4.83	2.47	1.17	2.98	1.19	0	2	26.0083	.246376811594203	1
1	1	67	0	141.8	62	40.6	70.02	20	11	6.36	88	87	15	4.4	4.26	2.52	1.3	0.72	0.44	0	2	25.1992	.103286384976526	1
1	1	51	0	117	47	37.1	69.4	23	13	4.24	57	76	21	4.77	3.85	2.07	1.91	0.76	-0.13	0	1	24.3749	-0.0337662	0
0	2	87	0	82.8	53	38.4	70.18	21	23	7.54	84	68	20	4.9	4.31	2.17	1.83	1.15	0.31	0	1	23.5911	.0719257540603247	1
1	1	61	0	177.3	61	40.7	66.52	21	14	9.01	78	109.5	22	5.97	3.85	2	1.31	1.17	0.54	0	2	25.8343	.14025974025974	1
0	2	66	0	91.1	73	43.4	68.69	20	14	3.8	120	54	18	4.8	5.15	3.29	1.73	1.07	0.13	0	1	24.5724	.025242718446602	0
1	1	62	0	117.1	73	46.5	75.5	90	96	7.54	131	109.2	161	5.92	5.68	4.06	1.65	0.99	-0.03	0	1	27.8113	-0.00528169	0
0	2	60	0	83.3	37	41.5	70.02	25	10	5.23	78	68.8	21	4.83	7.68	5.17	1.63	1.38	0.88	0	2	25.1468	.114583333333333	1
1	1	52	0	177.9	60	44.3	65.69	27	33	5.96	56	85	27	4.41	6.3	3.69	1.47	2.47	1.14	0	2	25.5071	.180952380952381	1
1	1	61	0	148.2	53	37.9	63.07	20	23	7.43	107	78	23	5.32	4.64	3.24	1.34	1.24	.0599999999999994	0	1	26.8515	.0129310344827585	0
1	1	50	0	182.9	61	39.4	72.66	26	34	5.43	131	98	46	5.22	4.83	3.41	1.39	1.42	0.03	0	1	27.8742	.00621118012422361	0
1	1	76	0	128.9	60	34.2	59.2	41	47	6.4	74	88	36	5.37	3.78	2.48	1.13	0.66	0.17	0	1	26.3192	.044973544973545	0
0	2	58	0	146.5	51	43	69.89	18	9	4.21	95	60	10	4.85	6.05	3.34	2.03	0.68	0.68	0	2	22.1632	.112396694214876	1
0	2	65	0	156.1	61	43.4	66.2	18	12	5.22	117	41	20	5.12	5.08	3.36	2	0.87	-0.28	0	1	24.2973	-0.0551181	0
0	2	76	0	135.4	53	39.2	67.55	20	14	3.42	71	71	21	5.35	5.38	3.51	1.5	1.01	0.37	0	2	25.2961	.0687732342007435	0
1	1	51	0	152.5	73	46.5	72.86	34	58	5.7	88	75.2	35	6.74	5.54	3.94	1.12	2.54	0.48	0	2	28.0937	.0866425992779783	1
1	1	77	0	120.4	50	36.6	68.51	35	32	9.78	32	109	48	5.43	5.29	2.46	2.32	1.32	0.51	0	2	23.7034	.0964083175803403	1
1	1	52	0	151.9	60	41.9	66.55	22	45	5.83	75	88	22	4.97	4.19	2.68	1.32	1.69	0.19	0	1	26.9813	.045346062052506	0
0	2	60	0	109.3	61	39.6	71.47	26	22	4.82	101	59.8	29	5.75	7.99	5.41	1.3	1.81	1.28	0	2	25.247	.160200250312891	1
0	2	50	0	205.3	49	42	66.51	18	11	6.36	59	69	12	4.78	5.12	2.45	2.56	0.33	0.11	0	1	21.5734	0.0214844	0
1	1	57	0	241.7	61	39.6	70.92	19	23	4.95	88	73.1	31	6.56	4.5	2.82	1.18	1.87	0.5	0	2	26.2546	.111111111111111	1
1	1	62	0	121.8	73	37.5	63.01	37	93	4.45	45	77	24	5.81	4.93	2.75	1.92	0.72	0.26	0	1	23.8187	.0527383367139959	0
0	2	74	0	96.3	53	38.3	64.22	21	13	5.67	98	90	17	4.99	4.44	2.88	1.57	1.21	-0.01	0	1	26.5762	-0.00225225	0
1	1	70	0	110.3	53	38.6	67.48	15	15	4.96	75	91	16	6.26	4.28	3.17	1.04	1.01	.0700000000000003	0	1	27.8276	.016355140186916	0
1	1	78	0	148	49	33.3	55.27	20	32	4.21	56	75	17	8.38	3.02	1.84	1.32	1.56	-0.14	1	1	26.5965	-0.0463576	0
1	1	69	0	155.3	60	42.5	67.18	29	28	6.95	102	103	44	4.42	4.67	2.96	1.13	2.41	0.58	0	2	27.9784	.124197002141328	1
1	1	53	0	227	49	36.4	68.43	27	31	6.63	75	78	32	5.11	4.34	3.24	1.1	1.37	-4.44089e-16	0	1	27.7877	-1.02325e-16	0
1	1	68	0	134.3	49	40.7	61.5	26	36	6.03	78	69.9	19	4.95	4.59	2.52	1.81	0.67	0.26	0	1	23.6163	.0566448801742919	0
1	1	52	0	147.8	41	42.1	73.65	27	43	4.88	78	83.7	32	5.15	6.24	4.19	1.56	1.27	0.49	0	2	26.0839	.078525641025641	1
1	1	80	0	56	60	44.4	69.66	25	18	9.07	84	108	21	5.49	3.27	1.81	1.6	0.76	-0.14	0	1	26.2482	-0.0428135	0
1	1	66	0	131.9	73	43.9	75.06	20	18	8.21	59	73.3	22	6.86	4.67	2.63	1.01	1.21	1.03	0	2	24.4705	.220556745182013	1
1	1	62	0	147.6	60	40.5	63.54	23	17	4.67	47	80.8	30	5.04	2.52	1.29	1.09	1.54	0.14	0	1	26.2457	.0555555555555555	0
1	1	50	0	155.3	73	42.5	68.68	18	24	6.78	65	79	10	6.48	7	4.7	1.21	2.1	1.09	0	2	26.4876	.155714285714286	1
0	2	77	0	81.6	62	39.7	72.13	32	16	4.9	74	68	23	5	4.55	3.06	1.78	1.63	-0.29	0	1	26.5004	-0.0637363	0
1	1	70	0	91.7	66	40.5	71.25	21	9	5.81	60	88	18	5.52	3.75	2.08	1.49	0.85	0.18	0	1	25.2257	0.048	0
1	1	55	0	143	40	43.2	73.55	26	25	6.71	84	75	32	5.13	4.25	2.44	1.19	2.17	0.62	0	2	26.0036	.145882352941176	1
1	1	54	0	105.4	63	42.8	66.48	22	35	4.67	73	67.2	34	5.61	5.06	3.45	1.17	1.25	0.44	0	2	26.05	.0869565217391303	1
1	1	50	0	196.5	53	45.8	69.48	29	37	5.14	72	83	49	5.11	6.62	4.75	1.58	1.77	0.29	0	1	27.4824	.0438066465256798	0
1	1	50	0	138.1	61	38.7	63.98	17	34	4	65	81	16	4.4	4.28	3.1	1.26	1.42	-0.08	0	1	27.634	-0.0186916	0
1	1	54	0	133.5	61	39.9	61.3	15	12	4.58	77	75.1	17	4.62	4.38	3.74	1.37	0.76	-0.73	0	1	28.6503	-0.166667	0
0	2	55	0	218	53	39.3	62.28	17	14	4.97	90	72	16	5.42	5.03	2.96	2.13	0.8	-0.06	0	1	24.1648	-0.0119284	0
1	1	51	0	225	61	46.7	67.64	31	350	4.79	102	91	79	6.9	7	4.84	1.11	3.79	1.05	0	2	29.1811	0.15	1
0	2	53	0	154	49	35.5	68.12	21	16	4.31	64	59	18	4.51	4.59	2.48	2.3	0.5	-0.19	0	1	22.8881	-0.0413943	0
0	2	55	0	219	60	41.3	72.72	24	39	4.58	72	70	26	5.59	6.28	3.67	1.44	4.39	1.17	0	2	26.9188	.186305732484076	1
1	1	51	0	134.5	59	44.6	76.32	24	19	5.93	47	93	31	5.15	4	2.59	1.02	2.24	0.39	0	2	27.9421	0.0975	1
0	2	81	0	78.3	37	42.9	68.86	23	36	5.03	89	65	26	5.45	5.43	2.55	1.51	1.71	1.37	0	2	22.3717	.252302025782689	1
0	2	59	0	96.3	73	41.7	69.47	32	8	5.51	79	64	37	4.65	4.38	2.69	2.25	0.43	-0.56	0	1	24.2859	-0.127854	0
0	2	51	0	223	49	38.6	64.81	21	25	7.05	76	56	24	4.57	4.21	2.45	1.54	0.77	0.22	0	1	23.9667	.0522565320665083	0
1	1	70	0	109.4	37	37.5	66.91	25	11	7.56	79	101	17	4.82	5.77	3.8	1.58	2.1	0.39	0	2	27.5225	.0675909878682842	0
1	1	60	0	137.2	61	44.8	75.58	23	13	6.68	74	91.1	22	5.88	2.93	1.35	1.38	1.24	0.2	0	1	25.4361	.0682593856655291	0
1	1	51	0	165.2	48	45.6	63.94	17	31	5.72	89	91	21	5.62	5.07	2.87	1.77	0.72	0.43	0	2	24.3883	.0848126232741618	1
0	2	50	0	136.8	61	46	70.23	30	18	8.25	76	64.1	43	5.4	5.2	3.28	1.91	0.85	.0100000000000005	0	1	24.5596	.00192307692307701	0
0	2	54	0	179.3	54	42.4	68.11	17	9	6.57	65	77.1	11	4.91	5.43	3.45	1.4	1.22	0.58	0	2	25.4071	.106813996316759	1
0	2	53	0	161.3	56	41.9	66.33	17	15	4.35	112	51	18	4.09	5.24	3.07	1.26	2.02	0.91	0	2	24.452	.173664122137405	1
1	1	77	0	93.8	49	38.8	57.72	18	10	5.13	62	91.2	13	5.36	3.37	2.1	1.01	0.65	0.26	0	1	26.2225	.0771513353115727	1
0	2	64	0	98.7	62	41.2	69.46	20	17	5.79	82	69	14	4.36	5.33	3.33	1.74	1.5	0.26	0	1	25.2461	.0487804878048781	0
1	1	63	0	177.1	73	42.8	81.58	23	17	5.01	68	70.3	18	8.04	3.93	2.45	0.95	0.65	0.53	1	2	25.1329	.134860050890585	1
0	2	61	0	143.3	61	44	70.2	34	57	5.53	79	69	50	4.87	4.88	2.55	1.46	2.88	0.87	0	2	25.209	.17827868852459	1
1	1	59	0	125.6	61	42.8	68.98	22	13	9.36	53	89.4	26	5.9	5.29	3.54	1.12	1.31	0.63	0	2	26.6504	.119092627599244	1
0	2	58	0	178.9	49	36.3	72.52	35	113	4.68	118	48.5	46	4.8	5.25	3.09	1.34	2.11	0.82	0	2	24.4924	.156190476190476	1
0	2	50	0	145	74	41.2	68.01	24	18	6.87	94	64	22	4.51	6.09	3.86	1.62	3.15	0.61	0	2	26.5598	.100164203612479	1
1	1	67	0	170.1	47	37.9	68.1	20	17	4.39	51	86.9	20	5.1	3.69	2.18	1.16	1.07	0.35	0	2	25.9157	.0948509485094851	1
0	2	50	0	216.2	49	36.2	66.5	24	18	4.16	69	41	29	5.58	5.54	3.04	2.49	1.1	.00999999999999979	0	1	22.2113	.00180505415162451	0
1	1	76	0	171.3	53	35.8	64.7	25	27	5.88	54	87	29	5.61	4.45	3.17	1.09	2.91	0.19	0	1	29.1977	.0426966292134832	0
0	2	53	0	235	47	44.3	74.09	28	17	5.13	57	59	27	4.72	6.49	3.93	1.39	1.77	1.17	0	2	24.1065	.180277349768875	1
0	2	62	0	182	61	41.6	79.56	25	15	7.06	97	64	18	5.56	5.9	4.53	1.71	2	-0.34	0	1	28.1678	-0.0576271	0
1	1	54	0	115.1	61	42.8	73.59	16	18	9.79	81	60.6	24	6.09	5.05	3	1.58	1.41	0.47	0	2	24.4497	.093069306930693	1
1	1	52	0	185.9	49	37.4	65.82	24	17	4.12	67	76	30	4.55	6.25	4	1.57	0.95	0.68	0	2	24.7805	0.1088	1
1	1	80	0	108.9	42	43.5	65.03	20	34	4.63	71	92.8	23	8.03	3.85	1.92	1.54	1.41	0.39	1	2	25.1751	.101298701298701	1
0	2	79	0	68.2	61	38.3	70.68	20	32	4.59	61	79	12	5.3	3.73	1.99	1.58	2.18	0.16	0	1	26.0118	.0428954423592493	0
0	2	81	0	57.2	60	38.9	63.91	18	13	5.83	52	83	15	5.53	2.61	1.4	1.21	1.77	0	0	1	26.7053	0	0
0	2	67	0	109.8	62	45.1	69.4	37	75	6.53	77	72	61	5.21	5.86	4.14	1.64	2.87	.0800000000000007	0	1	28.1465	.0136518771331059	0
1	1	81	0	89.2	49	36	56.31	15	14	8.18	77	69	15	5.56	5.11	3.23	1.58	0.51	0.3	0	1	24.4611	.0587084148727985	0
0	2	57	0	172	73	41.6	64.02	20	9	5.32	49	62.8	15	5.76	5.36	2.57	2.07	0.59	.720000000000001	0	2	21.3788	.134328358208955	1
1	1	55	0	157.9	41	39.3	65.06	30	50	5.2	65	77	44	4.93	6.09	4.4	1.82	1.44	-0.13	0	1	27.1265	-0.0213465	0
0	2	75	0	74.9	61	38	68.03	24	50	4.04	104	64	26	6.52	3.76	1.98	1.35	1.44	0.43	0	2	24.5578	.11436170212766	1
0	2	75	0	56.3	75	41.2	64.4	24	11	8.05	105	85.2	24	5.43	5.45	3.22	1.58	0.79	0.65	0	2	24.4259	.119266055045872	1
1	1	52	0	195.1	61	42.8	72.24	29	49	5.57	80	100	50	4.35	3.9	2.49	0.92	2.2	0.49	0	2	28.0907	.125641025641026	1
1	1	67	0	191.9	63	43.1	69.16	27	33	5.06	60	79	26	4.65	4.74	2.51	1.72	1.21	0.51	0	2	24.0889	.107594936708861	1
1	1	75	0	169	59	47.8	76.83	23	23	6.33	107	90	18	5.04	5.68	3.76	1.28	3.23	0.64	0	2	28.3829	.112676056338028	1
1	1	66	0	114.6	60	41.3	69.9	18	16	6.52	55	90.6	26	5.17	3.89	2.43	0.95	2.23	0.51	0	2	27.5857	.131105398457584	1
0	2	72	0	102.2	60	35.7	67.35	24	13	5.62	86	70	23	4.66	3.38	1.72	1.65	0.78	0.01	0	1	24.2228	.00295857988165681	0
0	2	71	0	108	73	39.3	71.43	24	22	5.21	82	59	29	5.72	3.96	2.65	1.82	1.68	-0.51	0	1	26.3802	-0.128788	0
1	1	64	0	222.4	73	45.1	80.05	23	24	8.18	82	82.3	34	5.14	3.84	1.73	1.47	0.64	0.64	0	2	23.3506	.166666666666667	1
1	1	51	0	218.6	49	39.5	67.09	24	27	5.11	82	82.4	52	4.5	5.42	3.22	1.67	1.3	0.53	0	2	24.93	.0977859778597786	1
0	2	51	0	251	37	41.4	66.98	22	29	6.12	83	62	37	5.13	5.63	3.64	1.41	3.62	0.58	0	2	27.4466	.103019538188277	1
1	1	52	0	142.5	50	39.1	68.51	40	123	6.15	90	97	65	6.42	5.27	3.74	1.58	2.67	-0.05	0	1	29.0926	-0.00948767	0
0	2	63	0	102.8	59	37.5	62.27	26	8	5.85	63	64	27	4.99	5.47	2.77	2.05	0.72	0.65	0	2	21.9515	.118829981718464	1
1	1	83	0	105.2	61	42.1	60.99	21	18	6.46	51	81	23	5.2	3.46	1.69	1.38	1.49	0.39	0	2	25.0627	.11271676300578	1
1	1	73	0	230.2	73	39.9	63.31	29	39	4.49	62	94	41	6.14	4.26	3.12	1.3	1.25	-0.16	0	1	28.0732	-0.0375587	0
1	1	79	0	175.4	60	38	61.4	26	10	8.02	79	78.6	19	4.7	4.08	2.48	1.33	0.5	0.27	0	1	24.9946	.0661764705882353	0
1	1	60	0	147	74	43.4	68.2	14	21	6.08	92	87.4	15	6.55	4.7	2.68	1.15	1.5	0.87	0	2	25.3992	.185106382978723	1
1	1	61	0	149	47	42.5	65.36	21	49	7.79	57	91	29	6.36	5.23	3.22	1.38	1.23	0.63	0	2	25.6913	.120458891013384	1
1	1	64	0	213.5	46	42.8	64.03	24	21	5.95	72	92	25	5.03	4.46	3.83	1.46	1.29	-0.83	0	1	29.9386	-0.186099	0
1	1	59	0	160.8	73	44.9	75.5	24	8	9.26	67	72.5	21	3.83	5.05	2.23	2.07	0.46	0.75	0	2	21.2743	.148514851485149	1
1	1	79	0	119.6	61	36.1	68.05	17	14	4.32	103	86.5	13	4.69	4.46	3.25	1.54	1.1	-0.33	0	1	27.5438	-0.073991	0
0	2	52	0	152.4	49	39.2	68.64	24	13	3.5	70	55	19	4.91	5.98	3.83	1.7	1.01	0.45	0	2	24.183	.0752508361204014	1
1	1	66	0	120.5	73	39.1	68.64	28	7	6.94	75	71	31	5.8	4.01	2.53	1.73	0.49	-0.25	0	1	25.0537	-0.0623441	0
1	1	58	0	113.7	50	42	64.03	20	25	4.74	76	75	40	4.88	5	3.4	1.28	2.43	0.32	0	1	27.5624	0.064	0
1	1	75	0	97.9	47	38.4	59.38	18	19	4.62	92	82	22	5.07	3.87	2.63	1.33	0.66	-0.09	0	1	26.3651	-0.0232558	0
1	1	67	0	109	49	35.3	63.62	17	21	6.33	71	80.6	13	4.89	4.66	2.46	1.85	1.02	0.35	0	2	23.9943	.0751072961373391	1
0	2	57	0	119.2	61	33.7	62.61	33	56	5.23	58	61	33	5.25	4.68	3.14	1.36	2.46	.179999999999999	0	1	27.0247	.0384615384615384	0
0	2	57	0	177.5	60	39.2	67.55	16	10	5.13	70	58	12	4.43	4.35	3.15	1.36	1.4	-0.16	0	1	26.7237	-0.0367816	0
0	2	73	0	73.7	75	40.4	67.96	16	10	7.41	58	76.1	13	5	5.23	3.14	1.94	1.01	0.15	0	1	24.622	.0286806883365201	0
0	2	61	0	157.8	60	35.7	69.73	16	10	4.92	85	54	14	4.68	3.96	3.88	1.21	1.11	-1.13	0	1	29.8138	-0.285354	0
0	2	72	1	107.67	49	39.7	66.32	18	18	6.18	74	70	14	4.56	5.16	3.05	1.2	1.88	0.91	0	2	25.1734	.176356589147287	1
1	1	71	1	86.58	61	40.6	70.51	22	15	5.07	112	82	23	4.41	3.67	2.19	1.47	0.69	0.01	0	1	25.422	.00272479564032698	0
0	2	80	1	72.42	49	40.7	67.67	30	27	6.09	79	75.9	24	4.18	3.26	1.56	1.22	0.93	0.48	0	2	24.3749	.147239263803681	1
0	2	76	1	116.05	41	37.9	63.04	22	13	6.09	114	60.8	19	5.51	5.47	3.2	1.64	0.9	0.63	0	2	23.4911	.115173674588665	1
1	1	74	1	101.72	62	41.5	65.59	23	12	5.9	71	106	22	6.53	3.63	1.52	1.62	0.67	0.49	0	2	24.1233	.134986225895317	1
0	2	75	1	86.02	58	40.1	65.15	23	11	7.24	58	76	18	4.77	6.44	4.37	2.12	0.93	-0.05	0	1	25.5208	-0.00776398	0
0	2	81	1	84.18	50	39.6	63.67	16	16	5.17	87	69	11	5.21	3.86	1.91	1.49	1.45	0.46	0	2	24.2513	.119170984455959	1
0	2	66	1	82.28	48	34.9	66.38	16	8	6.65	68	73	6	5.13	4.27	2.39	1.83	0.69	.0499999999999994	0	1	24.1636	.0117096018735362	0
0	2	62	1	89.5	63	44	65.95	21	15	4.96	87	56.2	19	5.47	5.04	3.34	1	2.15	0.7	0	2	26.2443	.138888888888889	1
0	2	60	1	131.76	61	45.9	74.29	21	9	5.41	67	65.1	17	5.01	3.44	1.77	1.84	1.34	-0.17	0	1	24.6302	-0.0494186	0
1	1	77	1	113.57	50	40.8	69.62	21	22	6.49	69	66	35	6.23	3.84	2.95	0.8	1.38	.0899999999999996	0	1	27.683	.0234374999999999	0
0	2	75	1	49.03	49	35.9	65.78	25	13	5.46	63	72.8	23	5	3.01	1.5	1.2	1.07	0.31	0	1	24.8645	.102990033222591	1
1	1	61	1	104.21	37	40.4	63.62	21	25	9.1	71	97.8	18	4.9	5.21	3.04	1.69	0.6	0.48	0	2	24.7308	.0921305182341651	1
0	2	67	1	86.36	36	38.5	62.58	19	12	6.06	82	50	14	4.07	5.34	2.81	2.24	1.06	0.29	0	1	22.2573	.0543071161048688	0
0	2	76	1	95.16	41	41.3	63.76	18	12	4.94	82	63	12	4.82	4.8	2.94	1.64	0.54	0.22	0	1	24.0979	.0458333333333333	0
0	2	81	1	35.49	62	36.8	73.11	21	37	6.43	153	69.1	14	6.14	4.1	2.22	2	1.06	-0.12	0	1	24.2714	-0.0292683	0
1	1	50	1	98.19	51	43.2	64.3	17	19	6.62	70	78	18	5.09	4.71	2.51	2.09	0.53	0.11	0	1	23.4238	.0233545647558387	0
1	1	57	1	147.4	49	40.7	67.67	21	27	3.98	79	58	23	4.82	1.24	0.71	0.68	0.7	-0.15	0	1	25.9351	-0.120968	0
0	2	64	1	137.03	49	36.2	62.01	29	8	7.58	71	59	25	5.47	4.73	2.32	2.15	0.45	.260000000000001	0	1	21.9139	.0549682875264272	0
0	2	62	1	126.7	61	44.1	80.65	23	23	6.58	68	53	22	4.81	5.88	3.07	1.38	1.53	1.43	0	2	22.3096	.243197278911565	1
0	2	71	1	97.13	67	46.6	65.33	15	26	4.63	107	56	20	5.8	5.68	3.12	1.75	1.43	0.81	0	2	23.025	.142605633802817	1
0	2	65	1	83.83	60	34.5	61.72	29	14	7.04	87	71	46	6.34	3.81	1.61	1.9	0.93	0.3	0	1	22.8916	.078740157480315	1
0	2	80	1	96.66	62	39.7	61.73	19	18	7.62	88	79	15	5.14	6.5	3.18	2.15	1.02	1.17	0	2	21.4888	0.18	1
1	1	60	1	116.75	61	39.6	64.88	84	185	3.77	75	68.4	93	4.65	5.19	2.94	1.78	0.82	0.47	0	2	23.553	.090558766859345	1
0	2	77	1	98.02	62	38.1	68.37	19	9	4.7	78	71	19	5.79	3.89	2.38	1.14	0.63	0.37	0	2	25.0055	.0951156812339332	1
0	2	53	1	140.65	60	41.7	69.22	25	21	5.48	74	71	32	5.76	6.49	4.19	2	1.48	0.3	0	1	25.1522	.0462249614791987	0
1	1	80	1	81.6	37	35.5	67.69	16	19	6.14	46	64	11	6.87	3.1	2.23	1.45	0.67	-0.58	0	1	26.3762	-0.187097	0
0	2	72	1	57.9	37	43.5	72.06	26	16	8.1	109	57	21	4.68	5.42	3.91	2.04	0.87	-0.53	0	1	25.8829	-0.097786	0
1	1	69	1	113	13	39.4	64.69	27	90	5.04	68	77	26	5.32	5.06	2.68	2.52	1.51	-0.14	0	1	24.0532	-0.027668	0
0	2	84	1	145.72	25	36.3	73.81	26	11	9.21	83	76.8	14	5.12	4.84	3.06	1.86	0.97	-0.08	0	1	25.3741	-0.0165289	0
1	1	73	1	109.9	12	40.9	77.63	14	47	20.05	103	625	14	4.17	3.98	2.08	1.85	0.87	.0499999999999998	0	1	45.0384	.0125628140703517	0
0	2	75	1	21.85	26	38.8	65.37	46	83	4.29	135	67	42	5.13	4.41	2.71	1.52	2.04	0.18	0	1	26.0628	.0408163265306123	0
0	2	75	1	31.81	11	45.1	67.76	27	11	9.44	60	97	21	5.93	4.14	2.4	1.63	1.39	0.11	0	1	26.185	.0265700483091787	0
1	1	77	1	81.25	24	39.4	66.39	23	18	10.41	75	124.8	16	4.88	5.68	2.99	2.11	0.9	0.58	0	2	24.6425	.102112676056338	1
0	2	58	1	111.22	11	42.7	74.52	27	7	7.32	72	54.5	14	4.45	5.57	4.05	1.88	1.13	-0.36	0	1	26.1377	-0.064632	0
0	2	80	1	68.03	24	42.8	75.23	23	14	7.19	78	92	16	8.65	4.32	3.53	1.46	1.45	-0.67	1	1	29.4504	-0.155093	0
0	2	73	1	105.78	25	35.6	72.72	18	25	4.9	66	42	22	8.24	3.73	2.1	1.38	2.36	0.25	1	1	25.1701	.0670241286863271	0
1	1	84	1	103.97	12	39	69.32	34	27	9.49	57	118	24	5.31	4.87	3.13	2.23	0.39	-0.49	0	1	26.4963	-0.100616	0
0	2	71	1	75.47	37	49	69.68	23	8	5.37	88	69	17	4.81	6.47	2.92	1.79	2.36	1.76	0	2	21.6913	.272024729520866	1
0	2	76	1	91.8	18	43.7	72.9	32	27	10.36	75	67	25	7.65	3.64	1.9	1.78	1.42	-0.04	1	1	24.6972	-0.010989	0
0	2	66	1	76.52	17	40.7	67.67	24	27	6.23	79	91	27	5.63	4.73	2.91	1.5	1.52	0.32	0	1	26.2652	.0676532769556026	0
0	2	86	1	59.42	25	41.3	65.44	22	20	7.54	52	62	20	5.34	4.93	2.77	2.18	0.96	-0.02	0	1	23.5669	-0.0040568	0
0	2	69	1	64.11	49	42.8	74.68	16	18	11.23	89	90	18	5.49	6.27	3.54	1.65	3.89	1.08	0	2	26.7398	.172248803827751	1
0	2	64	1	67.21	24	37.8	63.02	20	17	4.7	60	62	20	6.48	3.45	1.44	2.33	0.85	-0.32	0	1	22.8448	-0.0927536	0
1	1	67	1	88.34	24	39	66.25	25	23	6.43	77	90.5	36	5.03	5.2	3.82	1.41	0.87	-0.03	0	1	27.4348	-0.00576923	0
0	2	81	1	79.6	26	37.9	63.94	23	17	6.63	72	77	17	4.57	3.65	2.49	1.7	1.08	-0.54	0	1	26.7194	-0.147945	0
1	1	72	1	52.52	30	38.5	67.56	28	15	6.21	89	79	24	5.42	3.67	2.71	0.96	1.24	0	0	1	27.6626	0	0
1	1	82	1	70.25	24	38.2	68.01	24	23	8.03	59	137	14	5.03	4.13	2.2	1.97	0.41	-0.04	0	1	26.0269	-0.00968523	0
1	1	70	1	68.26	36	36.1	64.44	26	19	5.77	59	70.1	47	11.58	3.29	1.94	1.54	0.71	-0.19	1	1	25.1482	-0.0577508	0
0	2	63	1	83.41	25	40.4	70.11	24	26	6.59	110	67.9	19	4.5	5.58	3.54	1.76	2.01	0.28	0	1	25.7871	.0501792114695341	0
0	2	77	1	21.35	24	41.1	67.52	23	16	7.4	80	74	19	4.93	3.55	2	1.63	0.89	-0.08	0	1	24.9951	-0.0225352	0
0	2	73	1	109.78	24	34.8	66.76	42	88	6.62	111	86	30	5.34	5.06	2.66	1.51	2.07	.889999999999999	0	2	24.9091	.175889328063241	1
0	2	81	1	60.88	14	34.8	66.76	42	88	6.62	111	86	30	5.34	5.06	2.66	1.51	2.07	.889999999999999	0	2	24.9091	.175889328063241	1
0	2	78	1	116.71	11	26.9	84.35	27	13	11.43	64	96.1	15	4.39	3.34	1.69	1.68	0.54	-0.03	0	1	24.9689	-0.00898204	0
0	2	51	1	119.62	26	40.8	74.37	17	12	6.6	66	91.9	17	4.43	6.27	4.55	1.66	1.36	.0599999999999998	0	1	27.6431	.0095693779904306	0
0	2	70	1	68.88	27	40.4	66.78	379	588	4.76	106	48	225	5.09	6.34	3.25	1.57	2.36	1.52	0	2	22.3716	.239747634069401	1
0	2	83	1	39.6	13	38	69.22	25	12	6.35	91	96	12	5.1	3.93	2.28	1.54	0.92	0.11	0	1	25.8075	.0279898218829517	0
0	2	82	1	36.76	50	40	63.59	19	11	9.99	67	87	10	5.59	5.46	2.99	2.26	0.7	0.21	0	1	23.5855	.0384615384615385	0
0	2	85	1	80.65	11	39.4	62.84	21	17	7.44	54	44	20	5.77	5.25	3.56	1.96	0.65	-0.27	0	1	24.4142	-0.0514286	0
0	2	65	1	143	27	40.7	67.67	24	27	6.23	79	91	27	5.63	4.73	2.91	1.5	1.52	0.32	0	1	26.2652	.0676532769556026	0
1	1	70	1	49.3	24	39.4	65.19	19	18	7.71	139	75.5	16	5.4	4.9	2.7	1.51	2.85	0.69	0	2	25.8856	.140816326530612	1
0	2	77	1	58.62	12	44.9	67.81	26	21	5.78	104	64	16	5.29	4.39	2.3	2.26	0.71	-0.17	0	1	23.2135	-0.0387244	0
1	1	66	1	86.6	49	39.9	67.47	19	16	7.55	66	75.6	22	5.18	6.05	4.2	1.93	0.88	-0.08	0	1	25.9121	-0.0132231	0
0	2	60	1	140.96	50	43.9	70.92	27	17	5.13	64	57.2	26	5.3	5.69	3.04	2.13	1.18	0.52	0	2	22.5096	.0913884007029878	1
0	2	82	1	79.84	31	47.2	68.21	24	12	5.88	112	70	18	5.95	6.22	2.7	2.15	1.1	1.37	0	2	20.3322	.220257234726688	1
0	2	80	1	75.88	27	40.5	69.93	24	11	5.69	82	56	30	7.9	3.04	1.29	1.57	0.6	0.18	1	1	22.9373	.0592105263157894	0
0	2	76	1	80.73	36	37.7	70.59	22	20	6.84	88	73	18	9.7	3.78	2.97	1.22	1.34	-0.41	1	1	28.1362	-0.108466	0
1	1	86	1	84.84	49	37.7	70.59	22	20	6.84	88	73	18	9.7	3.78	2.97	1.22	1.34	-0.41	1	1	28.1362	-0.108466	0
0	2	62	1	77.72	24	46.6	77.89	29	40	4.19	143	61	35	6.38	6.72	4.77	1.69	2.12	0.26	0	1	26.812	.0386904761904762	0
0	2	77	1	47.52	36	40.8	76.12	23	13	6.71	86	56	21	4.64	4.92	3.29	1.98	1.22	-0.35	0	1	25.4185	-0.0711382	0
0	2	79	1	59.32	12	38.8	65.6	16	13	6.16	66	80	15	4.75	5.67	3.93	1.85	1.32	-0.11	0	1	26.6259	-0.0194004	0
0	2	81	1	97.33	14	40.4	66.31	19	13	4.56	66	54	18	6.02	3.64	1.56	1.58	0.65	0.5	0	2	22.2369	.137362637362637	1
0	2	78	1	92.37	12	40.6	68.63	24	29	7.57	69	62	22	6.94	5.08	3.33	1.53	2.12	0.22	0	1	26.2924	.0433070866141732	0
0	2	73	1	93.7	23	40	69.92	21	19	5.38	94	79.7	19	5.01	7.12	5.2	1.94	2.62	-0.02	0	1	28.4486	-0.00280899	0
1	1	80	1	146.62	22	40.7	67.67	24	27	6.23	79	91	27	5.63	4.73	2.91	1.5	1.52	0.32	0	1	26.2652	.0676532769556026	0
1	1	66	1	114.15	24	37.9	64.73	24	12	5.34	64	65	25	5.65	3.6	2.82	1.17	1.78	-0.39	0	1	28.2562	-0.108333	0
0	2	51	1	131.37	13	40.5	68.76	22	8	3.88	98	43	16	5.08	5.01	3.18	1.55	0.83	0.28	0	1	23.9015	.0558882235528941	0
1	1	76	1	113.94	24	37.9	68.24	27	40	6.66	95	103	23	3.76	4.24	3.06	1.09	1.88	.0900000000000001	0	1	28.9181	.0212264150943396	0
1	1	70	1	54.12	23	39.3	67.07	24	15	5.91	53	63.6	22	4.07	3.63	2.15	1.78	0.44	-0.3	0	1	24.4325	-0.0826446	0
0	2	73	1	56.36	19	40.7	67.67	24	27	6.23	79	91	27	5.63	4.73	2.91	1.5	1.52	0.32	0	1	26.2652	.0676532769556026	0
0	2	74	1	34.52	18	40.7	67.67	24	27	6.23	79	91	27	5.63	4.73	2.91	1.5	1.52	0.321	0	1	26.2652	.0678646934460888	0
0	2	84	1	82.86	8	40.7	67.67	24	27	6.23	79	91	27	5.63	4.73	2.91	1.5	1.52	0.32	0	1	26.2652	.0676532769556026	0
0	2	74	1	82.52	5	40.7	67.67	24	27	6.23	79	91	27	5.63	4.73	2.91	1.5	1.52	0.321	0	1	26.2652	.0678646934460888	0
1	1	77	1	75.32	37	41.7	67.71	23	26	6.93	110	93.4	14	6.02	3.62	2.06	1.19	0.82	0.37	0	2	25.6783	.102209944751381	1
0	2	75	1	60.97	37	41.8	66.37	30	17	6.67	78	64.3	40	4.89	4.95	2.98	1.32	1.44	0.65	0	2	24.8199	.131313131313131	1
0	2	78	1	82	40	40.7	67.67	24	27	6.23	79	91	27	5.63	4.73	2.91	1.5	1.52	0.32	0	1	26.2652	.0676532769556026	0
0	2	74	1	63.64	49	40.7	67.67	24	27	6.23	79	91	27	5.63	4.73	2.91	1.5	1.52	0.331	0	2	26.2652	.0699788583509514	0
0	2	70	1	49.31	49	41.4	73.61	15	10	4.68	86	55.8	12	4.73	4.77	3.05	1.09	1.16	0.63	0	2	24.9263	.132075471698113	1
0	2	74	1	57.61	24	39	61.31	15	9	9.17	63	101	10	5.94	4.84	2.46	1.49	1.28	0.89	0	2	24.5593	.183884297520661	1
0	2	58	1	126.41	12	40.7	67.67	24	27	6.23	79	91	27	5.63	4.73	2.91	1.5	1.52	0.321	0	1	26.2652	.0678646934460888	0
0	2	73	1	78.45	16	40.7	67.67	24	27	6.23	79	91	27	5.63	4.73	2.91	1.5	1.52	0.331	0	2	26.2652	.0699788583509514	0
1	1	78	1	69.8	24	40.7	67.67	24	27	6.23	79	91	27	5.63	4.73	2.91	1.5	1.52	0.33	0	2	26.2652	.0697674418604651	0
0	2	83	1	90.66	41	43	69.77	53	64	5.73	65	57	46	5.92	5.19	3.12	1.66	1.98	0.41	0	2	24.9433	.0789980732177265	1
0	2	74	1	71.68	47	37.5	64.04	17	14	6.57	61	71	13	5.27	4.07	2.1	2.01	2.18	-0.04	0	1	25.1771	-0.00982801	0
0	2	71	1	103.05	49	40.7	67.67	24	27	6.23	79	91	27	5.63	4.73	2.91	1.5	1.52	0.32	0	1	26.2652	.0676532769556026	0
